# Supplementary material for: Gene Structure Analysis of Chemokines and Their Receptors in Allotetraploid Frog, Xenopus laevis
Source: Front Genet. 2022 Jan 20;12:787979. doi: 10.3389/fgene.2021.787979 (PMC8811506; doi:10.3389/fgene.2021.787979)
Supplement: Supplementary file 2 [file DataSheet3.FASTA]

# CDSs for Xenopus chemokine receptors with Accession numbers.

>cxcr1_XM_031893781.1
ATGGGCTGCTCGTTAGTGTTGGGCACAGAGCCGGGAGCATCACAACAGGAACAAGAGCAGCAACGGCAGGTTGCAAACCAAGAAATGAACATGTCCTACAAAGTTGATGGATCTATCTTTGACGACTTCGAGTTTAACTACAGCGACACAACAGAATTTCCGACAGTTTTATCCTCCCCATGTAAAAGCACATGGGTTATCAACAAATACTTTGTGGTAGTAGTGTACGCCCTTGTTTTCTTCCTCAATGTGGTGGGCAACAGCCTTGTGGTCCTGGTCATCTACTACAACAAGCTGAAGAGATCGTCTACTGATGTCTACCTTCTCCACTTGGCCATCGCCGACCTCCTGTTTGCCACCACCTTGCCCTTTTGGGCAGCGTATAAGGCCAGCCAGTGGGTGTTTGGGGTGTTTATGTGTAAAGCCGTGTCGGTGTTGCAGGAAGTCAACTTCTACAGCGGGATCCTTCTCCTGGCCTGCATTAGCATTGACCGATACCTGGCCATTGTCCATGCCACTGAGGCCGTTACGCAGAAGCGGCACTGGGTCAAGTTCATCTGTCTGGGCATTTGGATTTTTTCCCTTGCCATATCGCTTCCGACTCTGTTGTTCCGTACCGTGTTCAAGAGTCCTCGAGGGGTAGATGTCTGCCATGACAGCATCGGGAATGAAAATACAGAAGACTGGATGATCATCTTGAGGATAGGGAGGCATTTGGTTGGGTTCTTCATACCATTGCTGATCATGCTCTTCTGCTATGGATTTACCATCAAAACCCTCTACCAGACCAAGAGCAGCCAGAAGCACAGAGCAATGAAGGTCATCTTGGCCGTGGTTCTGGCCTTCCTGATCTGCTGGTTGCCCTACAACCTCACCGTTATCGTAGATTCCCTGATGAGGACGCGCTTTATCAACGAGACCTGCAAGATGCGGGAACATTTAGACGCTGCCATCTCGGTGACGGAAATTTTTGGCTACGTGCACAGCTGCATCAACCCCATTCTTTACGCCTTCATCGGGCAAAAGTTCCGGAACAGTTTCCTGAGAATCTTGGCCAGCAAGGGCATCATTAGCAAATCTTTTCTGGCCCGTTATGCCAGTGGGTCCTCCTATGGCTCCACCTCTGGGAACACGTCCACCACCCTCTAA
>cxcr1.L_XM_018235663.2
ATGTCCTTTGTTTTTGATGGGTCCTTGTTTAACGACTTTGACTTTAACTACACAGACATTTCTACAGAATTTCCAACTATTATCTCCGCCCCATGTAAAAGCACATGGGTTATCAACAAATATTTTGTGGTTGTGGTCTATACTCTTGTGTTCTTTCTTAATGTGGTTGGCAACAGCCTTGTAGTTCTGGTCATCTACTACAACAAGCTGAAGAGGACATCTACTGATGTCTACCTTCTCCACTTGGCCATTGCTGACCTCCTGTTTGCCACTACCCTGCCCTTTTGGGCAGCATATAAAGCCAGCCAGTGGGTGTTTGGAATTTTTATGTGTAAAACTGTGTCAGTATTACAGGAAGTCAATTTCTACAGTGGGATCCTTCTTCTGGCCTGCATAAGTGTTGACCGATATCTCGCCATTGTCCATGCCACTGAAGCTGTTACACAGAAGCGACACTGGGTCAAGTTCATTTGTCTGGGCATTTGGATTTTTTCACTCGCTGTATCACTTCCAACTCTGTTGTTCAGAACTGTGTTCAAAAGTCCTAAAGATGCATATGTCTGCCATGACAGCATTGGGAATGAAAATACAGAAGACTGGATGATCATCTTGAGGATAGGGAGACACTTGGTTGGCTTCTTCATACCATTGATGATTATGCTCTTCTGCTATGGATTTACCATCAAAACCCTCTACCAGACCAAGAGCAGCCAGAAGCACAGAGCAATGAAGGTTATATTTGCAGTCGTTCTGGCCTTCCTGATCTGCTGGTTACCCTACAACCTCACTGTTATTGTAGATTCCCTGATGAGAACCAAGTTTATCAATGAGACCTGTGAAATGCGAGAACATTTAGACGCTGCCCTCTCAGCTACTGAAATATTTGGCTACATGCACAGCTGCATCAACCCCATTCTATATGCATTTATTGGACAAAAGTTCCGGAACAGTTTCCTGAGAATCTTGGCCAGCAAGGGCATCGTTAGCAAATCATTCCTGGCTCGTTATGCTCGTGGGTCTTCCTTTTCCATTGGCTCCACTTCTGGAAACACATCCACCACACTATAA
>cxcr1.S_XM_041577696.1
ATGTCCTTTAATTTTGATGGATCCTTCTTTAATGACATTGACTTCAGTGACATTCCTACAGGATTTCCAACTGTTATTTCTGCCCCATGTAAAAGCACATGGGTTATCAACAAATATTTTGTGGTTGTGGTCTATGCTCTTGTGTTCTTTCTCAATGTGGTTGGCAACAGCCTTGTGGTTCTGGTCATCTACAACAACAAGCTGAAAAGATCATCTACTGATGTTTACCTTCTTCATCTGGCCATTGCGGACCTCCTGTTTGCCACTACCTTGCCCTTTTGGGCAGCATATAAAGCCAGCCAGTGGGTGTTTGGAATCTTTATGTGTAAAGCTGTGTCAGTATTACAGGAAGTCAATTTCTACAGTGGTATCCTTCTTCTGGCCTGCATTAGTGTTGACCGATACCTCGCCATTGTCCATGCCACTGAAGCCGTTACACAAAAGCGACACTGGGTCAAGTTCATTTGTCTGGGTATATGGATTTTTTCCCTCGTCGTATCACTTCCAACTCTGTTGTTTCGGACTGTGTTCAAGAGTCCTCGAGATGCATATGTCTGCCATGATAGTATTGGGAATGAAAATACAGAAGACTGGATGATCATCTTGAGGATAGGGAGACACTTGGTAGGCTTCTTCATACCATTGCTGATTATGCTCTTCTGCTATGGATTTACTATTAAAACCCTCTATCAAACCAAGAGCAGCCAAAAGCACAGAGCCATGAAAGTTATCTTTGCAGTTGTTTTGGCCTTCCTGATCTGCTGGTTACCCTACAACCTCACTGTTATTGTAGACTCCCTGATGAGGACCCGATTTATCAATGAGACCTGTGAGAAGCGAGAACATTTAGATGCTGCCCTCTCAACTACTGAAATTTTTGGCTACACGCACAGCTGCATCAACCCCATTCTGTATGCATTTATTGGACAAAAGTTCTGGAACAGTTTCCTAAGAATATTGGCCAGCAAGGGCATTGTTAACAAATCTTTTCTGGCCCGTTATGCTCGTGGGTCTACCTTTTCCTTTGGCTCCACTTCTGGAAACACATCCAACACACTCTAA
>cxcr3_XM_031906720.1
ATGGCAAACAGTGGCCACGGGTTACAGATCTATGATGATCTGGATGTCGAAACCAGCAGCATTTTTAACTATGATTATTCCACATCCTCAGAGAGCAATGATGTGGCCCCATGCGACCTGCAAACAACAATTATTTTTGACCGCAGTTTCTTACCAGCATTCTACAGTATATTGTTTCTTCTGGGAATCTTAGGCAATGTGCTTGTGATGGTGGTGTTGCTGCAGAACCGTAAGAGGCTGCAGAGCACCGACATCTTTCTCCTACACCTGGCATTGGCTGATATCCTGCTGGTAGTTACCTTGCCTTTTTGGGCAACCCAGGCTGTGTCGGGCTGGCTTTTTGGAAATGTGTTGTGTAAAACTGTGGCTTCCATTTTCAAGATCAACTTCTATGCTTGCACCTTTCTTCTAGTCTGCATCAGCTGTGACCGATATCTGGCAATAGTCTATGCCGTACAGGTATACAAGAAACACCGGACAAACTTGGTGCATTGGAGTTGCCTGTTTGTGTGGTGCCTGTGCGTTGGACTCAGTGTTCCAGACATGGTGCATTTCCAAGTTGCCTACGAACCTCGTACAAACGTGACAGAGTGCCAGCCAGTCTTTGGCTCCTCCAATTTCAAAACCTGGAGAGTCTCCATGGCATTTCTCTACCATATTGTAGGATTCTTGCTCCCACTGTGCTTCATGCTGTACTGTTACACTCATATCATTCACACTCTGTTTCAGACTCATGGATTTAAGAAACAGAGAGCCCTGCGAGTCATAATTACTGTTGTGGTGGCATTCTTCTTGTGTTGGACTCCCTACAACATAGTGGCCCTGTTGGACACATTGAATTTGTTGCATGTTCTTGCTGACAACTGCACCATAGACAGTAACATTGATATTGCACTGTCAGTCACCTCTGGGTTGTGCTATTTCCATTCCTGCCTGAATCCTCTGCTTTATGCCTTTGTTGGAGCTAAATTTAAGAAGAAGTTGGTTGAACTGTTGAGCAAGCTCAGCTGCATTTGCCCTCAGATTGTGAAGAACTATATCAAGCACAGCCCTTCAGCCAAATCTTCCACTTGGTCGGAATCAGGAGAAACCTCGATATCTAGAATGTGA
>cxcr3.L_XM_041569592.1
ATGCAAAGTGAAACCCAGGACCTGCCAGCAAACATGGACTTCGATGGCCACCGGATCTACAATGCTGACGATTTCGAAAGCAGCAGCCCTTTTTATGATTATAAGTCATCCACAGAGACCACTGATGAAGCCCCATGCAACCTACAAACAACAGTTATGTTTGACCGCAGTTTCTTACCAGCATTTTACAGTATAGTGTTCCTTCTGGGAATGTTAGGGAATGTGCTTGTTTTGGTGGTGTTGCTGCAGAACCGTTGGAGGCTACAGAGCACCGACATCTTTCTGCTACACCTGGCGTTGGCTGATATCCTACTGGTAGTCACCCTGCCTTTCTGGGCCACCCAGGCAGTGTCAGGCTGGATTTTTGGAAATGTGTTGTGTAAAATGGTGGCCTCCATTTTCAAGATCAACTTCTACGCTTGCACCTTCCTTCTAGTCTGCATCAGCTGTGATCGTTATCTGTCAATAGTCTATGCCGTACAGTTATACAAGAAACACCGGACACACTTGGTTCATTGGAGTTGCCTTCTTGTGTGGTGCCTGTGCATTGGACTCAGTATTCCAGACATGGTGTATTATCGAGTTACCTACGAACCTCGTGCAAATGTGACAGACTGCCAGCCCGACTTTGGCCACTTAGATTCCAAAACCTGGAAAATCTCCTTGACATTTCTCTACCATATTGTAGGATTCTTGATCCCACTGTGCTTCATGGTGTACTGCTACACTCATATCATTCATTCTCTGTGTCAAACTCATGGATTTAAGAAACAGAAAGCCCTACGAGTTGTTATTGCTGTTGTGGTGATTTTTTTCTTGTGTTGGACTCCATACAACATTGTGGCCCTGTTGGATACAATGAATATATTGAATGTTCTTCCTGATAACTGCACCACAGACAGTAACATTGATATTGCGCTATCAGTCACATCTGGCCTGTGCTATTTCCATTCCTGCCTCAACCCTCTGCTTTATGCCTTTGTTGGGGCTAAATTTAAGATGAAGTTGGTTGAACTGTTGAACAAACTCAGCTGCATTTGTCCTCAGATTGTGAAGAAATATATCAAGTACAACCCTCCAGCCAAACCTTCAACTTGGTCAGAATCAGGAGATACTACAGTATCTGCAATGTGA
>cxcr3.S_XM_018228442.2
ATGGTATACAATAATGTCATGGCCTTCTATGATTCAGACATCGAAAGCAACACTTTTTATGATTATGTGTCAATCTCAGAGAGCATTCATGCGGTGGCCCCATGCAACCTGCAAACGACAGTTACTTTTGACCGCAGTTTCTTACCAGCATTTTACAGTATAGTGTTTCTCCTGGGAATATTAGGCAATGTTCTTGTTATGGTGGTGTTGCTGCAGAATCAATGGAGGCTGCAGAGCACCAACATCATTCTCCTACACTTGGCGTTGGCTGATATCCTTCTGGTAGTCACCCTGCCTTTCTGGGCCACCCAAGCAGTGTCAGGCTGGATTTTTGGAACTGTGATGTGCAAAATGGTCGCCTCCATTTTCAAGATAAACTTATATGCTTGCACCTTCCTCCTAGTCTGCATCAGCTGTGATCGTTACCTGTCAATAGTCTATGCTGTACAGTTATACAAGAAACAACGTACCCACTTGGTTCATTGGAGTTGCCTTCTTGTGTGGTGCCTCTGCATTGGACTCAGTATTCCAGACATGGTGCATTTTCAAGTTATCCATGAACCTCGTACAAACATGACTCAGTGCCAGCCAAACTTTGACTCCTCCACTTTCAAAATCTGGAGAGTCTCCATGACATTTCTCTACCATATTGTAGGATTCTTGCTCCCACTGTGCTTCATGGTGTACTGTTACACTCATATCATTTACACTCTATGTCAGACTCGTGGATTTAAGAAACAGAAAGCCCTGCAAGTTATAATTGCTGTTGTGGTGACTTTCTTCTTATGTTGGACTCCATACAACATTGTGGCCCTGTTGGATACAATGAATATGTTGAATTTTCTTGCAGACAACTGCACCACAGACAGCAACATTGATATTGCGCTGTCAGTCACATCTGGTCTGTGCTATTTCCATTCCTGCCTGAACCCTCTGCTTTATGCCTTTATTGGAGCTAAATTTAAGAGGAAGTTGATTGAACTGTTGAGCAAACTCGGGTGCATTTGTCCTCAGTTTGTGAAGAACTATATCAAGTACAACCCTCCAGCCAAATCTTCCACTTGGTCAGAATCAGGAGATACTTTGGCATCTAGAATGTGA
>cxcr3l_NM_001011067.1
ATGGCAGAAAACCAGGACGATTATTACTCTAGTGACGATATATTTACAGGATTGCCAATCATCCCACCGGGAGCCAGTCCATGCAATTATGAGGTAACCAGCAGATTCAACAAATGGTTCATTCCAGCTACCTTCTTGCTTGTGTTCCTACTGGGTCTGGTAGGGAATGGACTGGTGCTCTATGTCCTGAAGAGCAGGCGTTGCTCCTGGCATTTGTCTGACCACTATTTGTTCCATTTGACTCTCTCTGACCTTTTCCTGGGACTAACTTTACCTTTTTGGGCAACACAGTACGCCTATGGGTGGGTCTTCGGTTCTGTGCCATGTAAGCTGGTAGGAGCTCTTTTCTCCATCAACATGTATAGTAGCATTTTCTTCTTAGCCTGCATTGGACTGAATCGCTACTTTGCCATTGTGCATGCAGTGGAGCTCCATAGAAAGCAAAGACCCATCCACACATTCCTAATCTGTGCTGTTGTATGGGCCACCTCGTGCTTGCTCTCATTGCAAGAGTTTTACTTCCGAGATGTGGACTTTATTAAACAATTGAAAAGTCATTCTTGTCATTACAAGTTCGACCCAGAAACTGCTGATACTTGGAGAACGACCATTCGGCTTATTAACCTCAGTCTAGGATTCCTTCTTCCCCTGTTCCTTATGTTCTTCTTCTACTGCAGGATATTTTGTACTCTTCGAAAGTCCAGACATGGTCACTCTTACCGATCTCAAGTGGTTATTGTGGTGCTGTTGTTTGTCTTTGTGCTATGCTGGGGACCATACAATACATTATTGCTTATTGATAGTCTACAAAGGTTGGATGTCATCGCTCCAAGTTGTCCATTGTTTCAGAAATTGGACATAGGACTGACGGTCACAGAGACTTTAGGACTTTCACACGTATGCCTGAACCCTTTTATTTATGCTTTTGTTGGGGTTAAATTCAAGAGTGAGCTTTCAAGGCTCTCTAAAAGAGTTTCAGGGAAGGTTATAAGCTCTGGGGTTACAGGAAGCAAAGAGGAGACAATAGTCATAGAAACAAACAATTCATATACTAAAGTCTTTTGA
>cxcr3l.L_XM_018226712.2
ATGGCAGAAAGCCACGAAGAAGATTATTCTAGCTACTACGTAGATACAGCACTTCCAGAGATCCCAGAGGAAGCCGCTCCGTGCAGTTACCATGTGACCAGCAGATTCAACCAGTGGTTCATCCCAGTTACCTTCTTGCTTGTGTTTGTACTGGGCCTTATAGGGAATGGACTGGTCCTCTATGTCTTGAAGAGCAGGCGTTGCTCCTGGCATTTATCCGACCACTATTTGTTCCATTTGACTCTGTCCGACCTTCTCCTAGGACTTACTTTACCTTTCTGGGCAACACAGTATGCCTATGGGTGGGTCTTCAGTTCTATACCATGTAAGCTGGTCGGAGCTCTTTTCTCCATTAACATGTACAGTAGCATTTTCTTCTTAGCCTGTATTGGACTGAACCGCTACTTTGCCATTGTCCATGCAGTGGAGCTCCATAGAAAGCAAAGACCCATCCACACATTCCTAATCTGCGCTGTTGTATGGGCCACCTCATGCTTGCTCTCATTACAAGAGTTTTACTTCCGGGATGTGGATTTTGTTGAACAATCAAAAGCACATTCTTGCCATTACAAGTTCAATCCAGAAACTGCTGATACTTGGAGGACTACCCTTCGGTTTATTAACCTCAGCCTAGGATTCCTTCTTCCACTGTTCCTTATGTTCTTCTTCTACAGCAGGATATTTTGTACTCTTCGAAGGTCCAGACATGGTCACTCTTACCGATCACAAGTGGTCATTGTGGTGCTGTTGTTTGTCTTTGTGCTCTGCTGGGGTCCCTACAATACATTCTTGCTTATTGATAGCCTACAAAGGTTGGGTGTCATTGGCCCAAATTGTTCATTATTTAAGAAACTGGACATAGGACTGACAGTCACAGAGACTTTAGGACTTTCCCATGTGTGCCTGAACCCTTTTGTTTATGCTTTCGTTGGAGTTAAATTCAAGAGTGAGCTTTCAAGACTCTCTAAAAGAGTTTCAGGGAAGGTTGTAAGCTCTGGGTTCACGGGAAGCAAAGAGGAATCAGGAGTCATACAAACAAACAATTCATATACTAGAGTCTTTTGA
>cxcr3l.S_NM_001280590.1
ATGGCAGAAGGCCAGGAGCAAGATCACACTGACGACTATGGTACGTATACAGGATTGCCAGACATCCCAGCAGGAGCCGCTCCATGTGATTATCATGAGACCAGCAGATTCAACCAGTGGTTCATCCCAGCTACCTTCTTGCTTGTGTTTCTGCTGGGTCTGATAGGGAATGGACTGGTGCTCTATGTCCTGAAGAGCAGGCGTTGCTCCTGGCATTTATCCGACCACTATTTGTTCCATTTGACTCTGTCTGACCTTCTCCTGGGACTTACTTTACCTTTCTGGGCAACACAGTATGCCTATGGGTGGATCTTCGGTTCTATACCATGTAAGCTGGTAGGAGCTCTTTTCTCCATTAACATGTACAGTAGCATTTTCTTCTTAGCCTGCATTGGACTGAACCGGTACTTTGCCATTGTGCACGCAGTGGAGCTCCATAGAAAGCAAAGACCCATCCACACATTCCTAATCTGTGCTCTTGTATGGGGCACCTCATGCTTGCTCTCATTGCAAGAGTTTTACTTCCGTGATGTGGACTTTGTTAAACAGTCAAAAGCACATTCTTGCCATTACAACTTCAACCCAGAAACTGCTGATACTTGGAGAACTACCATTCGTTTTATTAACCTCGGTCTAGGATTTCTTCTTCCCTTGGCCCTTATGTTCTTCTTCTACTGCAGGATATTTTGTACTCTTCGAAAGTCCAGACATGGTCACTCCTACCGTTCTCAAGTGGTTATTGTAGTACTGTTGTTTGTGTTTGTGCTCTGCTGGGGACCATACAATATATTCTTGCTTATTGATAGTCTACAAAGGTTGGGTGTTATTGGCCCAAGTTGTTCATTATTTAAGCAACTGGACATAGGACTGACCATCACAGAGACTTTAGGACTTTCCCATGTGTGCCTGAACCCTTTTGTTTATGCTTTTGTTGGGGTTAAATTCAAGGGTGAACTTTCAAGACTGTCTAAAAGAGTTTCAGGGAAGCTTACAAGCTCGGGGGTTACTGGAAGCAAAGATGAATCAGGAGTCATAGAAACAAATAATTCATATACTAGAGTCTTTTGA
>cxcr4_NM_001097362.1
ATGGACGGGTTTTCCGGTGGCATCGATATCAATATATTTGACAGCAACTCCACGGAGAATGGTTCCGGGGACTTTGAGGATTTCAGTGAGCCGTGCTTCATGCACGACAACAGCGACTTTAACCGGATCTTCTTGCCCACGATCTACTCCTTCATTTTCCTGCTGGGCATCATCGGGAATGGACTGGTGGTGGTGGTCATGGGCTATCAAAAGAAATCCAGGACCATGACGGACAAATACCGGCTGCACCTTTCGGTGGCCGACCTGCTTTTTGTGTTCACCCTGCCCTTCTGGTCTGTGGATGCTGCCATTGGATGGTACTTTAAGGAGTTCCTCTGCAAGGCGGTCCATGTCATTTATACTGTCAACCTGTACAGCAGCGTTCTGATTCTGGCGTTCATCAGCCTCGACCGCTACTTGGCGATTGTCCATGCCACCAACAGCCAAGGCTCGAGGAAGATGCTGGCCGACAAAGTGGTGTACGCCGGCGTGTGGCTTCCAGCCCTTCTGCTGACGGTGCCCGACTTGGTGTTTGCTCGGGTCAGCGATGAAAATGGGCAGTTCGTGTGCGACCGCATTTACCCCATCGACAACCGGGAGACTTGGACTGTTGGGTTTAGGTTCCTGCACATCACGGTTGGACTTATCTTGCCTGGTCTGATCATTCTGATCTGTTACTGTGTCATCATATCAAAGCTTTCCCACTCCAAGGGCCACCAGAAGCGCAAAGCCTTAAAGACCACCGTCATCCTCATCTTGGCCTTCTTCGCCTGTTGGCTTCCTTACTATGTCTGCCTCACTACCGACACATTCATGTTGCTTGGGCTGTTGAAGGCCGACTGTATTTGGGAGAACACCCTACACAAAGCCATATCCATCACGGAGGCCTTGGCCTTCTTCCACTGCTGCCTCAACCCCATCCTCTACGCCTTCCTTGGGGCCAAATTCAAGACCTCCGCTCAGAATGCCTTCACATCGGTCAGCAGGGGCTCAAGCTTAAAAATATTGTCCAAAAAGCGAGCCGGACTTTCTTCTGTCTCAACAGAATCCGAATCCTCCAGTTTCCACTCCAGCTAA
>cxcr4.L_NM_001137581.1
ATGGACGGGTTTTCTGGTGGCATTGATATCAATATATTTGACGGCAACTCCACGGAGAATGGGTCCGGTGACTTTGAGGATTTCATTGAGCCGTGTTTCATGCACGAGAACAGTGACTTCAACCGGATCTTTTTGCCAACAATCTATTCATTTATATTTCTGCTGGGCATCATTGGAAACGGACTGGTGGTGGTGGTCATGGGCTATCAAAAGAAATCCAGGACCATGACAGACAAATACAGACTGCACCTTTCTGTCGCTGACCTACTTTTTGTGTTCACCCTGCCCTTCTGGTCCGTGGATGCTGCTATTGGATGGTACTTTAAAGAGTTCCTTTGCAAGGCTGTCCATGTCATTTATACTGTCAATCTGTACAGCAGCGTTCTGATTTTGGCATTCATCAGCCTCGATCGCTACTTGGCCATTGTCCATGCGACCAACAGTCAAGGCTCACGGAAGATGTTGGCTGACAAAGTGGTATACGCTGGAGTGTGGCTGCCGGCTCTTCTGTTGACGGTGCCCGACTTGGTGTTTGCCAGAGTCAGCGATGAAAATGGTCAGTTTGTTTGCGACCGCATTTACCCCATTGAGAATCGGGAAACTTGGACTGTTGGGTTTAGGTTCCTACACATCACAGTAGGCCTTATCTTGCCTGGTCTGATCATTCTGATCTGTTACTGTGTCATCATATCCAAGCTTTCCCACTCCAAGGGCCACCAGAAGCGCAAAGCTTTAAAGACCACCGTCATCCTCATCTTGGCCTTCTTCGCCTGTTGGCTTCCTTATTATGTATGCCTCACTACCGACACATTCATGTTGCTTGGGTTGGTGAAGGGAGACTGCATTTGGGAGAACACCCTACACATGGCCATATCCATCACAGAAGCCTTAGCCTTCTTCCACTGCTGCCTTAACCCCATCCTGTATGCCTTCCTCGGGGCCAAATTCAAGACATCTGCTCAGAATGCTTTCACTTCAGTCAGCAGAGGCTCAAGCTTAAAAATATTATCCAAAAAGCGAGCTGGACTTTCTTCTGTCTCAACAGAATCGGAATCCTCCAGTTTTCACTCCAGCTAA
>cxcr4.S_BC110721.1
ATGGACGGGTTTTCTGGTGGCATTGATATCAATATTTTTGATGGCAACTCCACAGAGAATGGTTCCGGTGACTTTGAGGATTTCATTGAGCCATGTTTCATGCAAGAAAACAGTGACTTTAACAGGATCTTCTTGCCAACAATCTACTCCTTCATCTTCCTGCTGGGCATCATTGGGAATGGACTGGTGGTGGTGGTCATGGGCTATCAAAAGAAATCCAGGACCATGACAGACAAGTATAGGCTGCACCTTTCTGTCGCTGACCTGCTTTTTGTGTTCACCCTGCCCTTTTGGTCTGTGGATGCTGCCATTGGATGGTACTTTAAAGAGTTCCTTTGTAAGGCTGTCCATGTCATTTATACTGTCAACCTGTACAGCAGCGTTCTCATTTTGGCATTCATCAGCCTCGATCGCTACTTGGCCATTGTCCATGCGACCAACAGCCAAGGCTCACGGAAGATGCTGGCGGACAAAGTGGTGTACGCTGGCGTGTGGCTGCCAGCCCTTCTGTTGACAGTGCCTGACTTGGTGTTTGCTAGTGTCAGCAATGAAAATGGTCAGTTTGTTTGCGACCGCATTTACCCCATTGATAACCGGGAAACATGGACTGTTGGGTTTAGATTCCTGCACATAACTGTTGGCCTTATCTTGCCTGGTCTGATCATTCTGGTCTGTTACTGTGTCATCATATCAAAGCTTTCTCATTCCAAGGGACACCAGAAGCGCAAAGCCTTAAAGACCACTGTCATCCTCATCTTGGCCTTCTTCGCCTGTTGGCTTCCATATTATGTATGCCTCACTACCGACACATTCATGATGCTTGGGCTGGTGAAGGCAGACTGCATTTGGGAGAACACCCTACACAAGGCCATATCCATCACAGAAGCTTTAGCCTTCTTCCACTGCTGCCTTAACCCCATCCTGTATGCCTTCCTCGGGGCCAAATTCAAGAAGTCTGCTCAGAACGCATTCACCTCAGTCAGCAGAGGCTCAAGCTTAAAAATATTATCCAAAAAACGAGCCGGACTTTCTTCTGTCTCAACAGAATCCGAATCCTCCAGTTTTCACTCGAGCTAA
>cxcr5_XM_031906721.1
ATGTTGGGAATGGAGTCTGCTGTGGTCTTTTTCAGTGACATAAATGAGTCTGACCTTTCTGTATATGACTCAAATTGGAACGAAAGTGACTCTGATGAAGAGAGCTTGAATGATACCAGGGGCTATGTATGCTTACAAAGCTTCCAGGATGACTCAATGGGTACACTTGTGCATTTCCAAAAATTCTTCATCCCTCTGGTTTATACACTGGTTTTTATTTTGGGTTGCCTGGGTAACAGCCTTGTGCTTCTTATCCTCATAAAGTTTCGCCGCAGTCGCTCTACTACTGAGAACTTTTTGCTTCACTTAGCCTTGGCAGATCTTCTCATGCTAGTTACTTTTCCATTTGCTATAACAGAATCTGTGGCAGGTTGGGTATTTGGCAGCTTCCTCTGTAAGTTTGTGGGGGTCATCAACCGCATCAACTTTTTCTGCAGCAGTCTCCTCCTCGGGTGCATCAGTGTGGATCGTTACATCGCCATCATCCATGCCATCCATACCTTTAGAAGTCGGCGTTTGGTGGCTGTTCATCTTCCCTGCTTTGGGGTTTGGGCCTTGTGTTTCCTGCTGTCAATGCCCAATCTGTTTGTTTTGGGAATACAGGAAAATGGTAATGTAACAACATGCACATACCACCAAAGCCACTTCCCTAGTAATGGATGGTGGCAGACAGGAAGATTTCTCAACCACATCGTGGGTTTTCTGCTCCCTCTATCGATTATGGGATTCTGCTATGCCCACATTGTGGCTGCTCTTTGTCGGTCCCCACGATTAGAGAAGAAAAAAGCAGTAAGGCTGGCAATAGTGGTCACTGGAGTCTTCCTCTTATGCTGGACCCCCTACAATGTGACAGTGTTTATTGACACTTTGGATCAGCTGGGATTGGTCCATAACTGCCAAGTACGAGAAGAGCTTCCAATTGCAATCACCGTCACAGAGTTCCTGGGTTATGTGCATTGCTGTCTGAATCCAATCCTCTATGCATTTGTGGGGGTAAAGTTCAGGAACGATGCCCTGCGTATCCTGCGCAGAGCTGGCTGTTTAAGCTCACTGATGCCAGAAGTCTCACTAAATTTTGACAGGAAGAGTAGTGCCACCGACTCTGAAAATGGCACAGTTATGTACAGCTTCTAA
>cxcr5.L_NM_001280587.1
ATGCCAAGCACCCTGGTCTCGGCTCGTGCTTCTGCCTGTAGCAGCCGCCTTTGGCCTCGGGAGGAGCCCTCCGCTACTCAGATGCCGCCAGATCTTATAACGAGAGGTGCAAGGCGAGGGGTTCTGGACAAGCAGAGGGGCACAATGATACCGGATTTGAATGAAAGCAACTATGAAGAGAGCTTGAATGATACTAGTGACTTTGTTTGCCCAGAAACCTTCCAGGATGAACCACTTGGCACACTTGTCCACTTTCAGAGAGTCTTTATCCCTCTGGTTTATACACTGGTTTTCATTTTGGGTTTCCTGGGCAACAGCCTTGTGCTTCTTATCCTCATAAAGTTTCGCCGCAGTCGATCTACTACTGAGAACTTCTTGCTTCACCTTGCCTTGGCTGATCTTCTCTTGCTAGTTACTTTCCCATTTGCTATTACAGAGTCTGTGGCAGGCTGGGTGTTTGGCAGATTTCTCTGTAAGCTTGTAGGAGTCATCAGTCGTGTCAACTTTTTCTGCAGCAACCTCCTCCTTGGGTGCATCAGTGTGGACCGTTACATAGCCATAATCCATGCCATCCATACCTTTAGAAGTCGACGTTTGGTGGCTGTTCACCTCCCCTGCTTTGGGGTTTGGGCCTTATGTTTCCTACTGTCAATGCCAAATCTGTTTGTTTTGGAAATACAGGAAAATGGTAATGTAACAACATGTACATACCACCAAAGCCACTTCCCCAGCAGTAGATGGTGGCAGACAGGAAGATTTCTCAATCACATTGTGGGTTTCTTGGTCCCACTAATGATTATGGGATTCTGCTATGCTCACATTGTGACTGCTCTTTGTCGATCTCCGCGATTAGAGAAGAAAAAAGCGGTAAGACTGGCCATATTGATCACTGTAGTCTTCCTCTTATGCTGGACCCCCTACAATGTTACAGTGTTTATTGACACTTTGGAACAGCTGGGACTGGTGCAGAGCTGCAAAGTCCGGAAGGAGCTTCCATTTGCAATCACTGTCACAGAGTTCCTGGGTTCTGTGCACTGTTGTCTCAATCCTATCCTCTATGCATTTGTGGGGGTAAAGTTCAGGAATGATGCCCTGCGAATCCTGCGCAAAGCTGGCTGTTTCCGTTCACTGATATCAGCAGTCCCACTACATTTTGATAGAAAGAGTAGTGCCACTGACTCTGAAAATGGTACAGTCATGTACAGCTTCTAG
>cxcr5.S_XM_041571360.1
ATGGCTTGGTCCTCCCTCCTTAGCCCTCCCTCCTCAGCCCTTAGCCTGGCAGGGCTAAGGAGGGAGGACCGAGCCACGAAAGGGGAGATTACAAAGCAAGTGTGGGCAGCACGGAGGTTTGACTGCAGCCTCTTCGGATCAGTGAGTAAGAGGCGAGTCTGCACGCTTCTTTGTTGGGAGAGCACACGCAGGAGCATGTGTTCTCCTGATGATGTCCTCAAATGCGTTCCGTACAAGTCCAGGGGGGAATTGGACTGGAATGAAAGCAACTATGGAGAGAGCTTGAACGACGCCAGTGACTATGTACCATGCTTTAAACCCTTAAAGAATGAATCACTTGTTACACTTGTACACTTTCAGAGATATTTTATCCCTCTGGTTTATACACTGGTTTTTATTTTGGGTTCTATGGGCAATAGCCTTGTGCTTCTTATCCTCATAAAGTTTCGCCGCAATCGTTCTACTACGGAGAACTTTTTGCTTCACTTGGCCTTGGCAGATCTTCTCATGCTACTGACTTTTCCATTTGCTATAACAGAGTCTGTGGCAGGCTGGGTATTTGGCAGCTTCCTCTGTAAGCTTGTAGGAGTCATCAGCCGTGTCAACTATATGTGCAGCAGCCTCCTCCTTGGGTGCATCAGTGTGGATCGTTACATATCCATCATCCATGCCATTCATACCTTTAGAAGTCGGCGTTTGGTTGCTGTTCACCTCCCTTGCTTTGGGGTGTGGGCCTTGTGTTTCCTACTGTCAATGCCAAATCTGTTTGTTTTGGGAATACAGGAGAATGGAAATGTAGTAACATGTACATATCACCAAAACCACTTCCCCAGCAATAGATGGTGGCAGACAGGTAGATTTCTCAATCACATTGTGGGTTTCCTGCTCCCACTAATGATTATGGGATTTTGTTACGCCCATATAGTGGCTGCTCTCTGTCGGTCTTCACGATTGGAGAAGAAAAAGGCTGTAAGGCTGGCCATAGTGGTCACTGGAGTCTTTTTCTTATGCTGGACCCCCTACAATGTGACAGTGTTTATTGACACTATGGATCAGCTGGGATTGGTGCAGAATTGCAAAATACAGAAGGAGCTTCCAATTGCAATCATTGTCACAGAGTTCCTGGGTTATATACATTGTTGTCTCAATCCTATTCTCTATGCATTTGTGGGGGTTAAGTTTAGGAATGAGGCCCTGCGAATCCTGCGCAAAGCTGGCTGTTTGCGATCGCTGATGTCAGAAGTCACATTCAATTTTGACAGAAAGAGTAGTGCCACTGACTCTGAAAATGGTACCGTCATGTCTAGCTTCTAG
>cxcr6_XM_018094931.2
ATGAACAATACgATGACCACTGGCATCGATTATGATGACGTACCCGATAACACCCATGTTGATATGCTGCGGCATTACTTTTTGCCAATTCTGTATTCTGTCACCTGCATTACTGGACTGGTTGGCAATTTACTCATTATTATCATCTATGCCTTCTATGAGAAAATGAAAACTCTGACCGACACCTTCATGGTAAATTTAGCGATGGCGGATATACTCTTTCTCTGCACGTTACCATTCCTGGCATATCAAGCAGCTGAAGGCTGGATCTTCGGCAAACTCATGTGTAAAATCATCCGGGGAGGGTACAGAATAAACTTGTACAGTTCCATGCTCATTCTCACTTGCATCACTTTTGACAGGTTTATTTCCATAACACaggctaaaaaattaaaaatatcccATTCAAAGAAACATAGGTGGGGAAAATTAGTCTGTGTGATTGCATGGGCAGTTTCACTGATACTTGCAGTGCCGCAATTTATGTTTAGTGGAAGAGAAGAGCCTAAATGCTTTGAAATTTATCCGGAAGGGCATAAATATCTAAATCTGATAGTTAACTCATTTCAAATTACTGTTGGTTTTTTTGTGCCATTAGCAGCAATGATTTTTTGTTACACTTTCATAATAAAAACATTGATCTTTTCTAGCAATTTTCAGAAACATAAgtcattaaaaatcatttttctaGTTGTGATAGCATTTATTGTAACTCAGCTACCCTACAACATAGCTATTTTATGTCATGTTTTATACAAAACCATAAATGCAAAAGTTTTGGTCATAACGGAAGCTATAGCATACCTGCATGCATGCATAAACCCGatcttatatttttttgttggcaTAAAGTTTAGAAAAAACTTCTGTAAAATACTGGTGGATTTACATTTGGCCAAACCAAATTTGGAACTATCTGATAATCTGAAGACTACAGACAGAGATTCTAGAAGTATTTCTGCCTTTAACAATACAGAAACCATTACTATGCACCAGttgtaa
>cxcr6.L_XM_041565614.1
ATGACAAACAACACAGAAGAAAGTGAAATAATCTATTATGATGAAGAAACCTCTGACTCTGATCATCATATGCTGCACGATTACATTTTGCCAGTTCTGTATTCTGTCACCTGCGTTACTGGACTGGTTGGCAATTTGCTTATTATTATCATTTATGCCTTCTATGAGAAGATGAGAACTCTCACCGACACCTTCATGGTAAACTTAGCAATGGCGGATATATTCTTTCTCTGCACTTTACCATTCCTGGCATATCAAGTGGCCCAAGGCTGGATCTTCGGTGAAGTCATGTGCAAAATTACCCGTGTGGTGTACAGAATAAACTTGTACTGTTCCATGCTCCTTCTTACCTGCATCACTTTCGACAGGTTTATTTCCATAACACAGGCTAAAAAATTTAACATGTACCATTCGAAGAAACATAGCTTGGGAAAGTTAGTCTGTATGATTGTCTGGTTGGTGTCGCTGTTACTTGCAGTGCCACAATTTAAGTACAGTGTGACCAGTAATGAAAACTGCTTTGAAGTTTATGATCCACCCCATCTAGAGGTGATGGTTAACTCATTTCAAATTACTGTTGGGGTTTTTCTACCGTTAGCTGCAATGATTTTTTGTTACACTTTCATAATTAAAAAACTGATATTTGCTAGCAATTATCAGAAACATAAGTCAATAAAAATCATTTTTATGGTAGTGATGGCCTTCATTGCAACTCAGCTGCCCTATAATATAGGTATATTGTGTCATGTTGTATACAAAACCTTTGATAAAACGTTTATGCTCATAACAGAAGCTATAGCATATATGCATGCATGTCTAAACCCAATTTTATACTTTTTTGTTGGAGTAAAGTTTAGAAAAAACTTCTGGAAAATTTTGGAAGATTTACGTTTGGCCAAACCAAATATGGAATTATCTGATAATTTAAAGACTACAGACAGAGAGTCTAAATCCATTTCTGTCTACAACAACACAGAAGCCATTAGTATGAACCAGTTGTAA
>ackr3_NM_001030434.1
ATGAGTGCAGCTGACTTTGCCGCCGCAATGGATTACATGGAAAGTATGAATTCCACTGAATTCAATCTGAGCTGCTCCAATGGGGACTGCATTATACTGGAGTCCTTATCCTGCCCCAACACGCTGAACAAGAGTGCTCTGCTCTATACACTTGCTATAGTCTACATCTTTATCTTTGTCATGGGACTCCTGGCCAACTCAATGGTTATCTGGCTCAACCTGCAGGCCAAGACTACTGGTTATGAAACACACCTGTATATTTTCAACTTGGCCATAGCTGATCTATGTGTCCTTCTCACTCTGCCAGTCTGGGTGGTGTCTTTGGTCCAGCATAACCAGTGGCCAATGGGTGAGATGACCTGCAAAATTACACACTTGGTGTTTTCCATTAACCTGTACAGCAGCATCTTCTTCCTTACATGCATGAGTGTCGATCGCTACCTGTGTGTGTCACTAAATGGCACTGCTGGTCAGCGCAGAAGAAAGATCATACGACGATTGGTCTGTGTCCTTGTCTGGCTTGTTGCCTTTGTTGTCTCCCTACCAGACACTTACTACTTAAAGACTGTTTCCTCCCCTGTTACTAATGAGACCTATTGCCGCTCAATGTACCCCGAGGAAACCTTTAAAGAGTGGCTATTAGGAATGGAGATAGTGTCCATTATGCTGGGATTTGTTATTCCCTTCCCAATAATTGCAATCTTTTATTGTCTGCTGGCTTGGACTCTTTCTTCATCATCATCATCTTCTGGAGACCAAGAGCGGAGAATCAGTGGAAGGCTCATTGTTTCTTATGTAGTTGTGTTTATGGTTTGTTGGCTGCCATACCATGCCATGGTCATACTAGATGTCATGTCTTTCCTGCAGCTGCTTCCTTTCAGTTGTTTTTTGGATAATTTCCTCTATGCTGCCCTCCACATCACCCAGTGTTACTCCCTGCTCCACTGTTGCATCAACCCAATCTTGTACAGTTTCATCCACCGGAACTACCGCTATGAGATAATGAAAGCCTTTATCTTCCGCTACTCATCAAAGACTGGTCTCACCAAGCTTATTGAATCTTCGAAGGTATCTGAAGCAGAATACTCAGCTGTAGACCAAATTCCAAAGTGA
>ackr3.L_XM_041575537.1
ATGAGTGCAGCCGATTTTGCCGCCGCTATGGATTACATGGAAAGTATGAATTCCAGTGATTTCAATCTGAGCTGCTCCAATGGCGACTGCATTATACTGGAGTCCTTATCCTGTCCTAACACGCTGAACAAGAGTGCTCTGCTTTACACACTTGCTATAGTCTACATCTTTATCTTTGTAATGGGACTCCTGGCCAACTCTATGGTGATCTGGCTCAACCTGCAGTCCAAAACTACTGGGTATGAAACTCACCTGTATATTTTCAACTTGGCCATAGCTGATTTATGTGTCCTCCTCACTCTGCCAGTCTGGGTGGTGTCCTTGGTCCAACATAACCAGTGGCCAATGGGTGAGATGACCTGCAAAATTACCCACCTGGTGTTCTCCATTAACCTGTACAGCAGCATCTTCTTTCTTACATGCATGAGTGTTGATCGCTACCTTTGCGTGTCATTAAATGGCACTGCTGGCCAGCGCAGAAGAAAAATCGTACGACGATTAGTTTGTGTCCTTGTCTGGCTTGTTGCCTTTGTTTTCTCCCTTCCAGACACTTACTACTTAAAGACTGTTTCCTCACCTGTTACTAATGAAACCTATTGCCGCTCAATGTACCCTGAGGAAACCTTCAAAGAGTGGCTATTGGGAATGGAGATAGTGTCCATTATGCTGGGATTTGTTATTCCCTTCCCAATAATTGCAATCTTTTATTGCCTACTGGCTTGTACTCTTTCATCTTCTTCGTCTTCTTCCGGGGACCAAGAGAGGAGAATCAGTGGAAGGCTTATTGTTTCTTATGTAGTTGTGTTTATGGTTTGTTGGCTGCCATACCATGCCATGGTCATACTAGACGTTATGTCCTTCCTGCAGCTTATCCCTTTCAGTTGTTTTTTGGATAATTTCTTCTATGCTGCCCTCCACATCACTCAGTGTTACTCCCTGCTCCACTGCTGTATCAACCCAATCCTGTACAGTTTCATCCACCGGAACTATCGCTATGAGATAATGAAAGCCTTTATCTTCCGCTACTCATCAAAGACTGGTCTGACCAAACTTATTGAATCTTCTAAGGTATCTGAAGCAGAATATTCAGCTGTAGACCAAATTCCAAAATGA
>ackr3.S_XM_018238939.2
ATGAGTGCAGCTGATTTTGCCGCTGCAATGGATTACATGGAAAGTGTCAATTCAAGCGATTTCAATCTGAGCTGTTCCAATGGGGACTGCATTATACTGGAGTCCTTATCCTGCCCCAACACGCTGAACAAGAGTGCTCTGCTCTACACGCTTGCTATAGTCTACATCTTTATATTTGTAATGGGACTCCTGGCCAACTCTATGGTGATCTGGCTCAACCTGCAAGCTAAGACTACTGGGTATGAAACTCACCTGTATATTTTCAATTTGGCCGTAGCTGATCTATGTGTCCTTCTCACTCTGCCAGTCTGGGTGGTGTCCTTAGTCCAGCATAACCAGTGGCCAATGGGTGAGATGACCTGCAAGATTACACACCTGGTGTTCTCTATTAACCTGTACAGCAGCATCTTCTTTCTAACATGCATGAGTGTTGATCGCTACCTGTGTGTGTCACTAAATGGCACTGCTGGCCAGCGCCGAAGAAAGATCATACGGCGATTAGTCTGTGTCCTTGTCTGGCTTGTTGCCTTTGTTGTCTCCCTACCAGACACTTACTACTTAAAGACTGTTTCCTCACCTGTTACTAATGAAACCTATTGTCGCTCAATGTACCCTGAGGAAACCTTCAAAGAGTGGCTATTGGGAATGGAGATAGTGTCAATTATGCTCGGATTCGTTATTCCCTTCCCAATAATTGCGATCTTTTATTGCCTACTGGCTTGGACTATTTCTTCTTCATCTTCTTCTGCGGACCAAGAGCGGAGAATTAGTGGAAGGCTCATTGTTTCATATGTAGTTGTGTTTATGGTTTGTTGGCTGCCATACCATGCCATGGTCATACTAGATGTTATGTCCTTCCTTCAGCTGCTTCCTTTCAGTTGTTTCTTGGATAATTTCCTTTATGCTGCCCTCCACATCACTCAGTGTTACTCCCTGCTCCACTGCTGTATTAACCCAATCTTGTACAGCTTCATCCACCGAAACAATCGCTACGAGATAATGAAAGCCTTTATCTTCCGCTACTCATCAAAGACTGGTCTCTCCAAGCTCATTGAATCCTCTAAGGTATCTGAAGCGGAATATTCAGCTGTAGACCAAATTCCAAAGTGA
>ackr4_XM_002937739.5
ATGGAGGAAAAAATAAATACCACACAAAGACCAACAACAGAAAACTATGATGAATACGGAGACACCACCTTTGACTATAGTAATTATGAAGAACTGTGTGAGAAAAAGGGAGTTCGCCAGTTCGCACAGATTTTCCTCCCTGCTTTCTACGCTGTGGCATTTGTGATAGGGGTTGCTGGGAATTCTCTGGTGGTTGCCATATATGCTTATTACAAGAAGATGAAAAGCAAGACTGACGTATATCTTCTTAATCTGGCAGTAGCTGACCTCTTACTGCTGTTTACACTACCTTTCTGGGCTACTGATGCTGCTGTAGGGTGGCAGTTTGGCATCTTTATGTGCAAGATAACTTCTGCAATGTATACTATTAATTTCAGCTCAGGGATGCAGTTCCTGGCTTGTATTAGCCTAGACAGATATTTTGCTGTAACCAAGGCTCCGAATCCACAACCTATTAGAAAGATTTGTTGGGTAACCTGTCTCTTTGTCTGGAGTACTTCTATGCTGTTGAGCATTCCTGATTTATATTTCAGCACAGTGAAGGAACATAACAACAAGCATGCATGCCTTCCAGTATACCCTAAAGATACAATAAAGCAAACAACTGTCTTAATCCAGATTCTGGAGATAGTGTTTTGCTTTTTGCTGCCATTTCTTGTCATGCTATTTTGCTATGCATCAATGGCAAAAATTGTTCTACAAACTCCTAATATTAAAAGATCAAGATCTCTAAAGGTACTGTTGGCGGTGGTTGGTGTCTTCCTCATAACTCAGCTACCATATAATGTAATCAAATTCTGGAGGGCTATAGATATTATATATGCCTTAATAACTAGTTGCAGCATGAGCAGAACCATTGATATTATGATTCAGGTGACTGAAAGTTTGGCCTTGTTTCATTCATGTCTGAATCCCATATTATATGCCTTTATGGGAACAACATTTAAATCTTACATTTCAAAGATTGCAAAAAGGTATGGGGCATTAAGAAGACAAAGAATTCAAAGCACTGAAGAGTATGCCATGCATTCAGAAAACCATGTTGAAGAAACCAGCAGCTTTTCCATCTAG
>ackr4.L_XM_018266625.2
ATGGAGGAAAAAATCAATACCACAATAAGAGCAACAACAGAAAACTATGATGAATATGGAGACACCACCTTTGACTATGGTAATTACGAAGAGCTCTGTGAGAAGAAGGAAGTTCGACAGTTTGCACAGATTTTCCTCCCTGCTTTCTATGCTGTGGCATTCGTGATAGGGGTGGCTGGGAATTCTCTGGTGGTTGCCATATACTCTTATTACAAGAAGATGAAAAGCAAGACTGATGTGTACCTTCTTAATCTGGCAGTAGCCGACCTTTTACTTCTATTTACACTACCTTTCTGGGCAACTAATGCTGCCGTAGGGTGGCAGTTTGGCATATTCATGTGCAAGATAACTTCTGCTTTGTATACTATAAATTTCAGCTCAGGTATGCAGTTCCTGGCTTGTATTAGTCTAGACAGATATTTTGCTGTAACCAAGGCTCCCAGTGCACAACCCGTTGGAAAGATGGGTCGGGTAATCTGTCTCTTTGTCTGGAGTACTTCTATGCTGTTGAGTATTCCAGATTTATATTTCAGCACAGTGAAGGAACATAATAACAAGCACGCATGCCTTCCAGTATACCCTAAAGATAAGGTAAAGCAAACCACTGTATTGATCCAGATTTTGGAGATAGTATTTTGCTTTTTACTGCCATTTCTTGTCATGGTATTTTGCTATGCATCAATGGCAAAAATTGTGCTAAAAACTCCCAATATTAAAAGATCAAGATCTCTTAAGGTGCTGTTGGCAGTGGTTGGCGTCTTCCTAGTAACTCAATTACCATATAATGTAATTAAGTTCTGGAGGGCTATAGATATCATATATGCCTTAATAACTAGTTGCAGTATGAGCAGAACCATTGATATTATGATTCAGGTGACTGAAAGTTTAGCCTTGTTTCACTGTTGCCTCAATCCAGTTCTATATGCCTTCATGGGGACAACGTTTAAATGTTACATTTCAAAGATTGCAAAAAGATGTGGCTCCTTACGAAGACAAAGAATACACAGCACTGAAGAGTTCTCTATGCATTCAGAAAACCATGTTGAAGAAACCAGCAGCTTTTCTATCTAA
>ccr2_XM_004915349.4
ATGAACCATACACCAGCAGTTATTGAGGATCTTTCAACACTATTTACTAATTACGATGATTACACGCCCTGTGATAAAGATGAGATCAAGCAGAAAGCAGCTAAATTCCTTGTACCGGTTTACATTTTTGTATTTTTACTTGGCATTATTGGAAATGCTCTTGTCATAATAATATTGATCAAGTACAAAAAGCTTAGAAATATGACTGATATCTACTTACTGAACCTGGCAATATCTGATTTACTTTTTGTCATCTCATTACCTTTTTGGGCCTATTACGTAACAAATGACTGGGCATTTGGAGATGCACTGTGTAAACTTTTCTCAGGGCTATATCTAACTGGATTTTATGGCGCAAGTTTTTTTATTATACTTCTTACGCTTGATCGATATTTGGCGATTGTGCATGCTATTTTTGCAATGAAAGTTCGCACTGTAAAATTTAGTATATCTACGAGCGTCTTCCTCTGGGGAATAGCTATCTTTTTTTCTCTCCCTGGATTTATATTTTATAAAGCAGAAAAGCAGGCTGGTAATTGGACCTGCAGTCCCTATTATACAACATCATGGAAACTTATATTCACATTTATGATGACTATATTGGGGCTTTTCATTCCTCTAGTGGTTATGCTATTTTGCTATTCAAGAATAATATATACTCTTCTTCGATGTAGGAGTGAGAAAAAAAAGCACAAAGCTGTAAAACTTATTTTCATTATAATGGTTGTGTTTTTTATCTTTTGGATGCCATACAACATTGTCTATCTAATGCACACCTTTCAAGATCCAGAAAGCCCAAATGCCTGTGAGACTAGCAATAAATTAGATGAAGCAGTGCAATGGACAGAGGCCATTTCTTATTTTCACTGTTGCTTAAATCCCATTATATATGCTTTTGTTGGGGAGAAGTTTAGAAAATACCTCTTTATTTTTCTACAAAAAGTATTTCCAAACTGGTGTCTTTGCTCCAGCCTCTTTAGCACCCATATGTCTCTGCACGAACGCCACAGTTCTTTGTACACTCCATCTACTGGGGAGCACGATATCTCTGCAGTTCTGTAA
>ccr2.L_XM_041565520.1
ATGAACCATACACAAGCATATGATGGGGGTGTTACGACAGATTATTATGACTCAGATTACTCGCCCTGCGAAAAAGATGATATCAAGCAGAAAGCAGCTAAATTCCTTGTACCGGTTTACATTTTTGTGTTTTTACTTGGCATTATTGGAAATGCTCTTGTCATAATAATATTGATCCAATACAAAAAGCTCAGAAACATGACAGATATCTACTTACTGAACCTGGCAATATCAGATTTACTTTTTGTCATCTCATTACCATTTTGGGCTTATTACATTACAAAAGACTGGGTATTTGGAGATGCACTGTGTAAAATTTTATCTGGGCTATATCTAACTGGATTCTATGGTGCAAGTTTTTTTATTATACTTCTTACTCTTGATCGATATTTGGCAATTGTGCATGTTATTTTTGCTATGAAAGTTCGGACTGTAAAATTTAGTATATTTACGAGCATCGTCCTCTGGGGAATAGCTGTTTTATTTTCTCTCCCTGGATTTATATTTTATAAAGCAGAAAAACAGATTGATGTTTGGACATGCAGTCCCTATTATACAGGGGCATGGAAAACTATATTTACTCTTGTGATGTCTATATTGGGACTTTTCATTCCTCTAGTGGTTATGATATTTTGCTATTCAAGAATAATATATACTCTTCTTCGATGTAAGAGCGAGAGAAAAAAGCACAAAGCTGTAAAACTTATTTTCATTATAATGGTTGTGTTTTTTATTTTTTGGATGCCCTACAACATTGTTTATATTATGCACTCCTTTCAAGACTCGGACAGCATAAATGCCTGCAAGATGAACAAAAAATTAGATGAAGCAGTGCAATGGGCAGAGGCCATTTCTTATTTTCACTGTTGCTTGAATCCCGTTATATATGCTTTCGTTGGAGAGAAGTTTAGAAAATACCTCTTTATTTTTCTAAAAAAAGTACTTCCAGGCTGGTCTTTTTGCTCTAGCCACTTTAGCACCCATATGTCTTTGCATGAACGCCACAGTTCTTTGTATACTCCATCAACTGGGGAGCACGATATCTCTGCAGTTCTGTAA
>ccr2.S_XM_018223586.2
ATGAACCATACACTTGCAGATGCTTTGGAACTCACAACTGCAGATTACTACAACTCAGATTACGGGCTCTGTGATAAAACTGATTTGAAGCAGAAAGCAACTAAATTCCTTGTACCACTTTATATTTTTGTGTTTTTACTTGGCATCATTGGTAATGCTCTTGTCATAATAATATTGATTCAATACAAAAAGCTCAGAAACATGACAGATATCTACTTACTGAACCTGGCAATTTCAGATGTACTTTTTGTCTTCACATTACCATTTTGGGCCTATTACATTGCAAAAGACTGGCCATTTGGAGATGCACTGTGTAAAATTTACTCTGGGCTATATCAAACTGGATTTTATGGAGCAAGTTTTTGTATTATACTTCTTACACTTGATCGATATTTGGCAATTGTGCACGCTATTTTTTCTCTGAAAGTTCGGACTGTAAAATTTAGTATATGTACGTGTTTCATCCTCTGGGGAATAGTTACTTTATTTTCTCTCCCTGCATTTATATTTCATGAAGCAAAAAAACAGGACGATGTCTGGACATGCAGTCCCTATTATCCAGAAGGGCCATGGAAACTTATATTAACATTGATGATGTCTATACTTGGACTTTTCATTCCTCTAGTGGTTATGATATTTTGCTATTTAAGAATAATATATACTCTTCTTCAGTGTAAGAGTGAGAAAAAAAAGCATAAAGCTGTAAAACTTATTTTCATTATAATGGCTGTGTTTTGTATCTTTTGGATGCCCTACAACATTATTTATATTATGCACTCCTTTCAAGATCCAGACCGCAAAGATGCCTGCAATACTAACAAAAGATTAGATGAAGCAGTGCAATGGACAGAGGCCATTTCTCATATTCACTGTTGCTTGAATCCTATTATTTATGCTTTTGTTGGAGAGAAGTTTAGAAAATACCTCTTCATTTTTCGAAAAAAAATATTTCCAGGCTGGTCTTTTTGCACTGGCCCCTTAAGCACTAATATGTCTATGCATGAACGCCATAGTTCTTTGTATACTCCATCTACTAGGGAGCAAGATATCTCTGCAATTCTGTAA
>ccr6_XM_002935826.4
ATGTGCAAATTTATCAGATCTATTTATGCAATCAATTTCACGTGCAGCATGCTGTTGTTGGCATGTGTTGGCATTGATCGATATGTTGCAATTGTTCAGGTTACTAAATCGTTTCGGTTCAGAACAACCACTATGGCATACAAAAGAGTGATTTGTTTCTCTGTGTGGATCATGTCTGCTTGCCTTTCAGGTCTAACATACTATTTCAGTAAGTGTTATAAATATAATGAAAGATTTGTTTGTGAAGCAAGTTACCCAGAAGATGCAACAGCATTAAAGTGGAAGTTAGCAGTtataattgtgcaaattagtCTAGGGTTTTGTATTCcattttttgtaatgtttttttgctACTTGTGCATAATTAAAACACTTCTGCAGGCACATAATTCTCAAAGACACAAGGCAATACGTGTCATAGTTGCTGTGGTGGCTGTGTTCTTAGTCTGCCAGGTACCATATAATGTGGTCCTTGTGATAAAAGCTACTCAGTTAGGGCGTACAGATGGTATCTGCTCAAAAAATATTAACTATGCTTATGCATTTTTTATCACTGAAACTGTGGCTTTTTTTCACTGCTGCCTTAATCCTGTAATCTATGCATTTGTTGGGGTAAAATTTAGAAATTACTTTATGAAAATAATGCAAGATCTGTGGTGTATAAGTAAGCAGTATATGGTAGGTTCCCGTATCTCCCGAGTGCCATCTGAAACCTCCAGGAGAACAAGTGAAGTCTATGTCACAGAAGGCGGCTCTTCATTTACAATGTAA
>ccr6.L_XM_041562811.1
ATGGAAGTTTCCTCTACAACAGTCTTCAACTTCACTGATATCTCAGAAGATGATGGCAAAGTTTGCAACTTGGATGATGTCAGACAGTTTAAGAAAAAGTTTGCACCTGTTGTACTTGCCCTGATTTTTGCCGTTGGACTTGTAGGCAACCTATTGGTTATTATAACTTTCAGGTACTATAAGAGAACAAAATCTATGACAGATGTGTACCTTTTGAACATGGCAGTAGCTGACATACTATTTGTTTTTACACTCCCATTCTGCATGCTGTTGTTGGCATGTGTTGGCTTTGATCGCTATGTTGCAATTGTCCAGGTTACTAAATCATTTCGGTTCATCACAGCCACTATGGCATACAAAAGAGTGATTTGTCTGTTTGTGTGGATCATGTCTGCTTGCCTTTCCAGTCTAACGTATTCTTTCAGTAAGTGTTATAAGCATAACGAGAGATTTGTTTGTGAAGCAAGTTACCCAGAAGATAAAACCGCAATTAAAGCACATAATTCTCAAAGGCACAAGGCAATACGTGTCATAGTTGCTGTGGTGGCTGTATTCTTAGTCTGCCAGGTACCATATAATTTTCTCCTTTTAATTAAAGCTACACAGCTGGGGCGTACAGACAGGCAATGCTCAGAAAAAATTAACTATGCCTATGCATTTTTTATCACTGAAACTCTGGCCTTTTTTCACTGCTGCCTCAATCCTGTGGTCTATGCATTTGTTGGGGTGAAATTTAGAAATTACTTTATAAAAATAATGCAAGATCTATGGTGTATAAGCAAACAGTATATGGTAGGTAATCGCATTTCCCGAGCAACATCTGAAATTTACACCTCCAGGAGAACAAGTGAAGTCTATGTCACAGAAGGTGGCTCTTCATTTACAATGTAA
>ccr7_XM_004918693.3
ATGCAAACCCAAGGCCGAATACACATCTTCCTCATCCTCTCTATCGCCATGGGTGTATTAAAGCTCTCTGCAGGGGACAACACCTTCAGCCCGGAGGAGAATGTGGAATACTCCACCATGGATTATAGCGACTTTCAGACAGTTTGTGAAAAAGTCGAAGTCCGTAACTTTCGCTCGGCCTTCTTGCCCGCAATGTACGCAATCGTTGGCCTGGTGGGACTGGCAGGCAATGGACTGGTGATGGTCAGGTATTTGTACTTTAACCGGCTCAAAACTGGAACAGATTACTACATGCTAAACCTGGCTATAGCGGACATTGTGTTCCTACTGACCCTGCCCTTCTGGGCCGTGAGCGTAGCAAAGACCTGGATTTTCGGCAACGAGATGTGCAAGATCATTTACTGCCTCTACAAGATGAGCTTCTTCAGTGGGATGTTCCTGCTCATGTGCGTCAGCATGGAAAGATACTTTGCCATCGTTCAAGCCCCATCGGCTCACCGCCACCGATCGAAGACCGTGTTGATCAGCAAGCTGTCCAGCCTTGGCATCTGGGTCTTCGCCTTTCTGCTTTCCATTCCTGAGCTGCTTTACAGCGGCGTGAAGGAGAACGCTAAGGTAGACATGTGCATAATATTTTCTGACAGCATTCAGAGCCTGACCGCCAAGTTGAAGATCTCCCAGATGTTCTTCGGCTTTTTCCTACCTCTCCTTATCATGGTTTCCTGTTATTGCATGATCATCAGGAAGCTGCTCCAAGCGCGCAACTTCGAAAAATACAAAGCGATAAAAGTCATCATTGCCATCGTCATCGTCTTTGTGGCTTTCCAGCTTCCGTACAATAGCGTCATGTTAATCAGGGCCTTCTCTAACAGCACTGAATGTGACACAAGCAAGAATCTGGACATTGCCGACGACGTTACCTATAGCCTGGCTTGCTTCCGGTGCTGCCTCAACCCCTTCCTCTATGCCATTATTGGAATTAAGTTCAGGAATGACCTGTACAAGCTCTTCAAGGATATCGGTTGCCTGAGCCAGGAAAAATGTTCAGAATGGTCCTCAGCCAAGCCCAGCAAGAGAACTTCTTTGGCCATGGACACGGAGACCACAACCACCTTTTCTCCATGA
>ccr7.L_NM_001097725.1
ATGAGTATACTTCAGTATTCTACAGGTGAAGACAATGTCAGCATGGATGACAACATGGAGTATTCCACCATGGATTATGGCGGCTTCCCGACAGTCTGTCAAAAAGACGATGTCAGAAGCTTTCGCTCGGCCTTCCTGCCCGCGATGTACTCAGTCATCTGCCTGGTGGGACTTGCAGGAAATGGACTGGTCATGATCAGGTACTTGTACTTTAACAGGCTGAAAACTGGGACAGACTACTATATGCTCAATCTGGCCATAGCGGACATTGTGTTCCTGCTGACCCTTCCCTTCTGGGCAGTGAGTGTTGCAAAGAACTGGGTTTTTGGCAATGAAATGTGCAAGATAATTTACTGCCTCTACAAAATGAGCTTCTTCAGTGGGATGTTCTTGCTCATGTGCGTCAGCATGGAGAGATACTTCGCCATTGTCCAAGCTCCATCAGCTCATCGTCACAGATCGAAGACGGTGTTGATCAGCAAGCTGTCCAGCCTTGGCATCTGGGTCCTTGCCTTTTTGCTTTCCATTCCCGAGCTCCTTTACAGCGGCTTGAAGGACAACCATGGGGTGGGCATGTGCATTATATTTTCTGACAACATTCAGAGCCTGAGCTCCAAGTTGAAGATCTCCCAAATGTTCTTTGGCTTTTTCCTGCCTTTGATCATAATGGCTTCATGTTACTACATGATCATCAGAAAGCTCCTTCAAGCACGCAATTTTGAAAAGTACAAAGCCATTAAAGTTATCATTGCTATCGTCATCGTCTTTGTCACTTTCCAACTTCCATACAACAGCGTCATGTTGATAAGGACCCTTAATAACAGCACAGATTGTGACACCAGCAAGAATCTGGACTTTGCCGACGACGTGACGTATAGCCTTGCTTGCCTCCGTTGCTGCCTCAACCCCTTCCTCTATGTCATTATTGGAATTAAGTTTAGGAATGACCTGTGCAAGCTCTTCAAGGATATTGGTTGCCTGAGCCATGAAAAGTTTACAGAATGGTCATCAACCAAGCCAAGCAAGAGGACATCTTTCGCCATGGACACAGAGACAACCACCACCTTTTCTCCATGA
>ccr7.S_NM_001092273.1
ATGCCAATCAGCATGGCAGCTCACATTCAAGGCCTTCAAAAGATCTCCTACATTGTCCCCATCGTCATGGCTACATTTCAGCTCGCTGTAGGGGAAGACAACGTCAGCACTGATGAGAATGTGCCATATTCTACCATGGATTATAGTGACTTGCAGACAGTCTGTCAAAAGGGTGATGTCCGAACCTTTCGCTCTTCCTTCTTGCCTGCAATGTACACAATCATCTGCCTGGTGGGACTTGCAGGAAACGGACTGGTGATGATCAGGTACTTGTACTTTAACAGGCTGAAAAATGGCACAGACTACTATATGCTCAATCTGGCCATAGCAGACATTGTGTTTCTGCTGACCCTGCCTTTCTGGGCAGTAAGTGTGGCAAAGAACTGGGTTTTTGGCAGTGAAATGTGCAAGATAATTTACTGCCTCTACAAAATGAGCTTCTTCAGTGGGATGTTCTTGCTCATGTGTGTCAGCATGGAGAGGTACTTTGCCATTGTCCAAGCTCCATCAGCTCATCGTCACAGATCCAAGACAGTGTTGATCAGCAAGCTGTCCAGCCTTGGCATTTGGGTCTTTGCCTTTCTGCTTTCCATTCCCGAGCTCCTTTACAGTGGCGTGAACAACAACGGTGGGGTGAACATGTGCATTATATTTTCCAACAGCATTCAGAGCCTAAGTGCCAAGTTGAAGATCTCCCAGATGTTCTTTGGCTTTTTCCTGCCTTTGATCATAATGGCTTTGTGTTACTGCATGATCATCAGGAAGCTCCTTCAAGCACGCAATTTTGAAAAGTACAAAGCCATTAAAGTTATCATTGCTATCGTCATCGTCTTTGTGGCTTTCCAACTTCCATACAACAGCGTCATGTTGATAAAGACCTTCGATAATGGCACTGACTGTGAGGCCAGCAAGAAGTTGGACATTGCCGACGACGTGACGTATAGCCTTGCCTGCTTCCGTTGCTGCCTCAACCCTTTCCTTTATGCCATTATTGGAATTAAGTTCAGGAATGACCTGTGCAAGCTCTTTAAGGATATTGGTTGCCTGAGTCAGGAAAAAATTACAGAATGGTCATCAGCCAAGCCAAGCAGGAGGACTTCTTTTGCCATGGACACAGAGACAACCACCACCTTTTCTCCATGA
>ccr8_XM_018092283.2
ATGAATGTAACAGACAGCAACATACTAGATACAACAAATGACTATATCTATTCAGAGTCAACTGAAACTTTTGAGAATTCCAGAACTTTTACTTTTCACTTTCTGCCTGTACTTTATTGCTTGGCATTTACCTTTGGACTGGTGGGAAATATTTTGGTCATCTTCGTACTGGTATATTGTAAGAAATTACGAACAACCACTGATGTTTATCTCTTTAACATGGCAGTCTCAGACCTATTGTTTGTTGTCTCACTTCCATTTATTGCCTACACAATCATAAATGAATGGATATTTGGAAATATAATGTGTAAAATATTATCTACCATATATTTTGTTGGTTTTTTTAGCAGTATATTCTTTATAACGGTTATGAGTGTAGACCGCTATTTTGCAATTGTCCATGTTGTGTTTGCACTTAGAGTTAGAAATGTCAGATGGGGCCTTATTGTTAGTATCGTGGTTTGGGTTCTGGCACTTTCCATTTCTACTCCTAATTTTAAATTTCATGAAATTGTGATGACAGGTAATTATACAGAGTGTGTCCTCTCTTACCCAGAAATCAACAGGCAGAATTGGAAAATTTTCTGCAGTCTTCTAATCAACATTTTTGGTTTAGTTATCCCACTTTTCATATTGTTATTTAGTTATTTACACATCATTAAAACATTACAGAACAGTAAATGCAAGCAGAAAAGATGTGCAATTAGGTTGATTCTTATTGTTGGCATTGTATTTTTTATTTTTTGGACCCCTTATAATATAGTTGTTTTTTTAAACATCTTAAAAACCTCTGGCGCAGTGGATCTTGAGACTGACCAGCTGCAAACTGCTGCAGATGTAACACACACTTTATCTTTGGTCCACTGCTGTTTGAATCCTATAATTTATACATTTGCTGGAGAAAAATTCCGGGGATATCTGCGCTTAATAATTAACCGGCCTCTGAATTTTGTACACTCAAGCAGGATAGTGGGATCATATAAAACTTCAGTGAGTGATTATGCATCTTCTACCTCAAGAATAAGTAAAGGTTCATTTTCATCAGAATCCATTCTGTAA
>ccr8.L_XM_041586393.1
ATGAATGTTACAGACAACAGCATACTAGATACAACATATGATTATATCTATTCCGAGTCCACTGAAACTTTTGAGAATTCTGGAACTTTCACTTTTCACTTTCTGCCTGCACTTTATTGCCTGGCATTTTCCTTTGGACTGGTGGGAAATGTTTTGGTCATCTTGGTACTGGTATATTATAAGAAATTACAAACAACCACTGATGTTTATCTCTTTAACATGGCAGTCTCAGATCTACTGTTTGTTGTCTCACTTCCATTTATTGCCTACACAATCAAAAATGAGTGGATATTTGGAAATGCCATGTGTAAAATGTTATCTACCATATATTTTGTTGGTTTTTTTAGCAGTATATTCTTTATAACTGTTATGAGCGTAGACCGCTATTTTGCAATAGTCCATGTTGTATTTGCCCTTAAAGTTAGAAATGTGAGATGGGGGTTTATTATTAGTATCATAGTTTGGGTTTTGGCACTTTCCATTTCTACTCCTAACTTTATATTTCATAAAATAGTGATGACAGATAATTATACAGAGTGTGTCCTCTCTTATCCAGAGAACAATGAGCAAAATTGGAAAATATTCTGCAGTCTCTTAATCAACATTTTTGGTTTAGTTATTCCACTTTTTATATTGTTATTCAGTTATGTTCACATCCTTAAAACATTACAGAACAGCAAATGCAAGCAGAAAAGATGTGCAATTAGATTAATTCTTATTGTTGGCATTGTATTTTTCCTTTTTTGGACCCCTTATAATGTAGTTGTTTTTTTAAACATCTTGCAAAGCTCTGGTACAATTGATCTTGAGGCTGAACAGTTGCAAACTGCTACAGATTTAACACACACCTTATCTCTGGTCCACTGCTGTTTAAATCCTATCATTTATACATTTGCTGGAGAAAAATTCAGGGTGTATCTGCGCTCAATAATTAACAAGCCACTGAAATGTATGCACTCAAGTAGGCTTGTGGGATCATATAAAGCATCAGTGACTGATTATGCATCTTCTACCTCAAGAATAAGTAAAGGTTCATTCTCATCAGAATCAATTCTGTAA
>ccr9_XM_002940798.5
ATGGACCACATGTCAGGGAAAGTTATTGTTGGCGGTGTGCTACATGAGGTAGTTGGTCAAGTGTCAGGAATTCCCACAGAAGCAGAAGGAGGTGTTGCCAATCCAGGAGCAGAGATAGAAGGCAGAGTAGGGATAACAGGGTCAATATCACATGCTGGAGAGGAGGGATGGCTGGCAGAGTTGTTTCAGGTGGAGAGAGGTGTGACAGAGAAGGTAACCGAGTTCTTTACAGGAGAAGAAGAATATGAAGATCAATACACTCTCAGCACCCTCGACTACGTTATTTTTGACCCAGgtgtattttgtgaaaaaaattctgTTAGAGAATTTGCATCTTATGTCCTTCCTCCCATTTACTGGTGTGTGTTTTTGTTTGGTCTCGTTGGAAATAGTTTGGTCCtcgctgtatatgtatataatagaAAGCTAAAAACAATGACAGACACCTTTTTAATAAATCTTGCTATTGCCGATATACTTTTTCTGATTACACTTCCCTTCTGGGCAATAGCTGCCTCTCATGATTGGGTTTTCAAAACAGCTCTTTGTAAAGCAGTTAACAGCATGTACTCAGTTAATGTATATAGCGGTATGTTGCTACTGGCATGCATTAGCATAGACAGGTATATTGCAATAGTGCAAGCCACTAAAGCTCAAAAGTATCAGACTAAGAAGCTCCTTATCAGCAAGTTAACATGTTTCATTGTTTGGGCACTTTCAACAGGTTTAAGTCTTCCTGAGATCTTATTTAGTGTAGTTAAGGAAGAATTCAATTCAACAACCTGTACAATGTCTTACCCTGCTGAACTAAGCAAAACATTTAAAGTTAGTGTTCTCTCACTAAAAGTTACGGTGGCCTTTTGCCTTCCATTTTTAGTCATGGTCTTCTGTTATGCTATGATAATCCCAATTCTTGTCCAGGCTCGAGGTTTCCAAAGACATaaagctttaaaagttatttttgcagttttatcaGTGTTTATTTTATCTCAATTACCATACAATAGTATACTTGTGTTAAGAGTACTGAATGCTGCCAATATAAATGATTTTGAATGTGCAACTACCCAAAATATTGATATTGCATATAAAATCACACAGAGCGTTGCTTTTCTTCATTGCTGTTTGAATCCATTTATCTATGTTTTTGTTGGAGTCAAGTTTAGAAGTGATCTTTTGaagattttacaaaaatgtattggtGAACAGCAATGGGCTAAAGGACTTTGGGGGGACAATAATAAGAAACCACTTTCAGAGACAAGGGAAAGCAAAATGGGTACCTTATCCCTGTAA
>ccr9.L_XM_018267607.2
ATGTTTTATTTTCAGGTAACCCAGTTATTTGCAGAAGAAGAACATGAAGATCAATATACTCTCAGCACCCTCGACTATGTTGTGTTTGACCCAGGTGTATTTTGTGAAAAAAATTCAGTTAGAGAATTTGCATCCTATGTCCTCCCACCCATTTACTGGTGTGTTTTCTTATTTGGTCTTATTGGAAATAGTTTGGTCCTCATTACATGTGTATATAATAGAAAGCTAAAAACAATGACCGATATCTTTTTAATAAATCTTACTATTGCTGATATATTGTTTCTCATCACACTGCCCTTCTGGGCAATCGCCACTTCTCGTGACTGGGTTTTCAAAACAGCTCTTTGTAAAGCTGTTAACAGCATGTACTCAGTTAACGTATATAGTGGTATGCTGTTACTGGCATGCATTAGCATAGACAGGTATATTGCAATAGTGCAAGCGACTAAAGCTCAAAAGTACCGGACCAAGAAGCTCATTATCAGCAAGTTAACATGTCTCATTGTTTGGGCACTTTCAACAGGTTTAAGTCTTCCTGAGATATTATTTAGTATTGTTAAGGAAGAATCAAATTCATCTACCTGTACAATGTCTTACCCTGCTGAACTGAGCAAAACATTAAAAGTTGGTGTTCTCTCACTCAAAGTTACAGTGGCATTTTGCCTTCCATTTTTAGTCATGGTGTTTTGTTACGCTATGATAATCCCAATTCTTGTCCAGGCTCGAGGTTTTCAAAGGCATAAAGCATTAAAAGTTATTTTTACCATTTTATCGGTGTTTATTTTATCTCAATTGCCATATAACTGTATACTTGTGTTAAGAGCACTAAATACTGCCAATGTAAGCAGTTTTGAATGTGCCACTACGCAAAATATTGATATTGCATATAAAATCACACAGAGCATTGCTTTTCTTCATTGCTGTTTGAATCCATTTATCTATGTTTTTGTTGGAGTAAGATTTAAAAGTGATCTTTTAAACATTTTAAAAAAATGTACTTGTATTGGTGAACAACAATGGGCTAAAGTACTTCTAGGGGACAATAATAAGAAACCACTTTCAGAGACAAGGGATAGCAAAATGGGTACCTTGTCCCTATAA
>ccr10_XM_018097861.2
ATGGTTGGTAATGGCCTTGTTTTACTAACTTACTGGTTTTGCCGAAAAATAAAATCAATGACAGATGTCTACTTAATCAGCTTAGCCTTGGCTGATCTCCTCTTGGTCCTGAGCTTTCCCTTTTTAGGCATTAATGCTGTTCAGGGGTGGATATTTGGAAATATAATGTGCAAAGTGGTACAAGGATTGTATTCTGTAAACTTTTTCAGCGGATTGCTTTTTTTGACATGCATCAGTGTGGACAGGTATATTGAGATTGTCCAAGCAGTGCAAGCTCATAAATGTCGGCACAAGTCCATCTATTATAGCAAGCTGACTTGTATAGTTGTCTGGGTGTTCTCTCTTTTACTTACCCTTCCTCAGTTCATATATAGCCACTCTGAGTCTATTGGAGGATTCTACCACTGCAAGATGATATTTCCAGAAGAAGTCACCGCTACTGTGAAAGGAATTAGCAATGTCGCCCAGATCATATTTGGTTTTATTATACCTTCATTAGTAATGGTCTTTTGTTATTCGGTTATTGTCAAGACTCTGCTGTCTAGCAAGACCTTAAGAAGGCATAAAACACTTAAAGTTATTATTTCTCTTGTGGTGGTCTTTGTCATGTTCCAGCTACCACACAGTGTGGTTATATTCCTGGAGACTGCAGATATATTACAGAGCAAGCAAATGCCCTGTGAAGTTAGCAAGAAGAAAGATGTCGCTCTCATTGTAACTAGTAGCCTGGCATTCACCAGATGTTGTCTAAACCCTATTCTTTATGCATTCGTTGGAGTCACGTTTAGAAGAGATATCCTGCTCCTGTTGAAGAATCTTGGCTGTATATCAAGAGCAAGTACCACATACAATGGTTCCAGAAGACTACATGCCAGCTCTGTGCACATAGATACAAGTAGCTTCAGCTTATAA
>ccr10.L_XM_018237004.2
ATGATTGGTAACAGCCTTGTTTTACTAACTTACTGGTTTTGCCGAAAGATCAAATCAATGACAGATGTCTACTTGATCAGCTTAGCCTTGGCTGATATCCTCTTGGTCCTGAGTTTCCCCTTTTTAGGCATTAATGCTATTCAGGGATGGATATTTGGAAACATAATGTGCAAAGTGGTAAGAGGATTGTATTCTGTCAACTTTTTCAGCGGATTCCTTTTTCTGACATGCATCAGTGTGGACAGATATATTGAGATTGTCCAAGCAGTTGAAGCTCATAAATTTCGACACAAGTCCATCTATTATAGCAAACTGACTTGTATAATTGTCTGGGCATTATCTCTTTTACTTACCCTTCCTCAGTTAATATACAGTCATTCTGAGGTTGTAAATGGATTCTACCATTGCAAAATGATATTTCCTGAAGAAGTTACCACCACTGTAAAAGGAATCAGCAATATCGCGCAGATAATATTTGGTTTTATTGTACCTTCACTGGTTATGGTCTTTTGTTATTCTGTTATTATCAAGACTCTGCAGTCTAGCATGAGCTTTAGGAGGCATAAAACGCTTAAAGTCGTCATATCTCTTGTGGTGGTTTTTGTCATGTTCCAGCTACCGTACAGTGTGGTTATATTCCTGGAGACTACAGATATATTACAGAGCAAACAAATGCCCTGTGAAGTCAGCAAGCAGAAGGATGTTGCTCTCATTATAACTAGCAGCCTGGCATTCACCAGATGTTGTCTAAACCCTATTCTTTATGCTTTCATTGGAGTCACATTTAGAAGAGATATCTTGCTTCTGTTGAAGAATCTTGGCTGTATATCAAGAGTGAGTACCAAATACAATGGTCCCAAAAGACTATATGTCAGTTCTGTGCCTATGGATACAAGTAGCTTCAGTTTATAA
>xcr1_XM_031904064.1
ATGGAAGAAACTTATTATTCAGGCTTTAATGAAACTGACTATGGTGGATACAGTGAGCCTTGTGACAAAAATGATATATATGAATTTGCTACGCTTTTTAACACCATCTTGAATTCAGTCCTCTTTTCCTTCAGTATCATTGGAAATTGCCTTGTTCTCTGGATCTTGATCAAATATGAAAGTCTTGTGTCTCTCACCAATGTCTTCATCTTCAACCTCTCTATTGCAGATCTGATTTTATCTTCTTGGCTGCCATTGTTTATTGTCTACCATAGACAAGGGTGGGTTTTTGGTGAGGTGGCTTGCAAAATTTTGAATGCTTTCTTCTCCATTGGATTCTACAGTGGGATAATTTTTCTGACATTTATGACTTTTCATCGCTATCTTTCTGTGGTGGATCCCTTGTCAGCCCTGAAAGCCAAGAACCCTCTTTTTGGAGTAGCAGCCAGCTTGCTTAGCTGGTTGATCAGCATTTGTGCATCCATTCCTGTGATCATTTATAAAGCACAGGTTGACAGGAATGGGTTTATTATCTGTGAATACAGGGACAATCTTCCTCACTTAGTAAGCAATTACCAGCAAAATATTGTGTTTCTAATTGCATTCGTTGTTATAATTGTTTGTTATTTTAGCATCATAAAAACGCTACGGCGCTCTCGATCACAAAGGAATCACAAGCCAGTCAAGCTAATATTTATCATTGTTGTGGTTTATTTTGTTAGCTGGGCGCCTTATAATATTGTGATGCTATTGCAGTCATTCGAAAAACAGCAGTTATTTAAGTCATTTCGTGACTGTGATTTTAGTAAGAACCTTGATTATGCCAAATCTGTCAGTGAAAAGTTGGCAATATCCCACTGTTGCCTGAATCCGATTTTATATGCATTTGTTGGTATCAAATTTAGGCAGCATTTAAAACGCTTATTACATTATCGCCCGTGTAAACATGAGGAACAAACGACTTCAATCAGAACAAATTCTCATGACCACTATCACAATAATGATGGTTCCCTTTATTAA
>xcr1.L_XM_018266963.2
ATGCAAGAAACAACTGCTTACTACAGCACATACACACCTGACTATGATGATTTCAGTACGCCTTGTGACAAAAATGATATCTATAAATTTGCTACACTTTTTACCACCATCTTGAATTCAGTCCTCTTTTTCTTCAGCATCATTGGAAATTGCCTTGTTCTCTGGATCCTGATCAAATATGAAAGTCTTGTGTCTCTCACCAATGTCTTCATCTTTAACCTCTCCATTGCAGATCTAATTTTATCTTCTTGGCTGCCATTGTTTATTGTATACCATAGGCGTGGGTGGCTTTATGGTGAGCTGGCTTGCAAAATTGTTAATGCTTTCTTCTCAATTGGATTCTACAGTGGAATCATTTTCTTGACATTTATGACTTTTCATCGCTATCTTTCTGTTGTGGCTCCTTTGTCAGCCCTTAAAGCCAGGAACCCTCTTTTTGGAATAGCAGCCAGCGTGCTTAGCTGGTTAATCAGCATTTGTGCATCCATTCCTGTAATTATTTATAAAGTAGAGGTCAACAAAGACGATTTTATTAGCTGTGAATACAGTGACACTGTTCCCTACCTAGTAAGCAATTATCAGCAGAATCTTGTATTTTTATTTGCATTCACAGTTATAATTGTTTGCTATTTTACCATCATAAAAACTCTCCGCCGCTCTCGATCACAAAGGAATCACAAGCCAGTCAAACTGATATTTATCATTGTTGTGGTTTATTTTTTTAGCTGGGCGCCCTATAATATCGTGATTCTATTGCAGTCATTCGAAAAACAGCATTTATTTCAGTCATTTAGTGATTGTGGTTTAAGTAAGAGCCTTGATTATGCCAAATATGTCAGTGAAAAGTTGGCGATATCCCACTGTTGCCTTAATCCGATTTTATATGCATTTGTCGGTATCAAATTTAGACAGCACTTGAAACACTTACTAAACTATCGCCTGTGTAAACATGAAGAACAAACTACTACAGTTAGAACACATTCGCACGACCATAATCACAATAATGATGGATCTCTTTATTGA
>xcr2_XM_018094868.2
ATGTGGACCACAGAAGGCTATGATTATGACACACTAGACTATACTGATGGATCACTAATTAGCTTATGTGAAAAGGAGGATTTGCAATCATTTTTATCCTTTTATCCAATAGTTTTCTACATATTGTTTGTACTGAGTATAACTGGAAACATGATGATCCTGATAATTCTTCTGAAGTGGGAAAAGTTCAACACAGTCACTAATATCTTCATCCTAAATCTAGTTATCTCAGATGTATTATTCTCAGTTACCCTTCCATTCACAGCTTTCTACATTTCTTCCTCTTGGATCTTTGGAAACGTGATGTGTAAACTGACAACTGCCTTTTACTTTTCTGGTTTTCAGAGTTTTGTCATCTTTCTCACGCTGATGACAATTGATCAGTACTTAATGATTGTTCACTCTTGGTCTTCTACTTCCAGATCGAGAATCCAATATGCAGTCAACATAAGTGTAATTGCTTGGTGTCTGAGCATATTGTTTAGCCTCCCAGAGGTCATCCTTTCATCCACAAAAGTAATGAATACTGGTGAAACTGTATGTGAAATGTTAACTTTTCAAAATGAACAAAACAAATGGTGGCTAGTAATAGGGCATTATAAGCATTTTTCTCTGTTTTTTATTATCCCTATCATTATTATAGTTATTTGTTATATAGGAATTGCTTTAAAACTCACTACATGCAATATCCGAAGGAAAGCTAAAGTTCTGAAACTCATATTTGTCATTGCTTTTCTTTTCTTTCTTTGTTGGATCCCCTATAATATTACTATGATCCTTATGTTTCAAGAAACCATTGAATCATTTAACAATTGTAAAAGTGTTCTACACTATGTATTTTACATCTCCCAAACACTATTGTATATTCACTGCTGCACAAATCCTCTCCTTTATACATTCTTAGGAACCAAATTCAAAAGGTACTTTCGTTGTTCATTTTCAAGACTTTGTTTACCAAGAGTATTGTCAATGGAGCATGATATAAGTCTCAGAACAAGCATGTTAAATGCAGTTTAA
>xcr2.L_XM_041566101.1
ATGACGACCACAGAAGCCTATGATTATGATTTTGCTTACTCGACAGACTACCCTGATAGTAACACAGATTTACCAATAAGTGTTTGTGAGAAAGAGGATTTGCAATCATTTCTATCCTTTTTTGCACCAATTGTTTTCTACATATTGTTCGTTTTGAGTATAACTGGAAACGCGTTGATCCTAATTATTCTTGTGAAGTGGGAAAAATTCAACACGGTCACTAACATCTTCATCCTAAATCTAGTTATCTCAGATGTATTATTTTCGGCTACCCTTCCATTCACGGCTTTCTATATTTATTCCTCCTGGATCTTTGGAGACTTGATGTGTAAACTGACAACTGCCTTTTATTATTCTGGGTTTCAGAGTTTTGTCATCTTTCTCACACTGATGACAGTTGATCAGTATTTAATGATTGTTCACTCTTGGTCTTCTACTTCCAGATCTAGAATCCAATATGCAGTAAACATAAGTGTAATTGCTTGGTGTCTGAGCATAACGTTAAGTCTCCCAGATGTCATACTTTCATCAACAAAAGAAAATGATTTTGGTGATACTGTATGTGAAATGTTATCTATTCAAGATAAAAAAAATTGGTGGATAGTAATAGGGCATTATAAACATTTTTTTTTATTTTTTATCGTCCCTATTGTTATTATAGTTGCTTGCTATATAGGAATAGTTTTAAAACTCACTACATGCCATATTCGAAGGAAAGCTAAAGTTTTTAAACTCATATTTGTCATTGCTTTCCTTTTCTTTCTTTGTTGGATCCCTTATAATATTATTATGATCCTTATGTTTCACGGAACCATTGAATCGTTTAAAAATTGCAATAGTATTCTACACTATGTATTTTACATCTTCCAAACACTTTTGTATTTTCACTGCTGCATAAATCCTCTTCTTTTTACATTCTTAGGAACCAAATTCAGAAGGCACTTTAGTTGTTCATTTTCAAATCTTTGTTTACCAAGAGTAATGTCAATGGAGCACGATATGAGTCTTAGAACAAGCATGTTAAATGCAATTTAA
>xcr2.S_XM_041567578.1
ATGTGGACCACGGAACCATATGATTATGATTTCATTTCCTCAACAGACTACACTGATGTTAATACAGATTTACCAATTAGTTTTTGTGAGAAGGAGGATTTACAATCGTTTTCATCCTTTTATGTGCCAATTGTTTTCTACATATTGTTTTTTTTTAGTATAACTGGAAACATGCTGATCCTAATTATTCTTGTAAAGTGGGAAAAGTTCAACACGGTCACTAATATCTTCATCCTAAATTTAGTTATCTCAGATGTTTTATTTTCAGTTACCCTTCCATTCACAGCTGTCTATATTTCTTCCTCCTGGATCTTTGGAAACCTAATGTGTAAAATGACAACTGCCTTTTATTTTTCTGGGTTTCAGAGTTTTGTCATCTTTCTTACACTGATGACAGTTGATCAGTATTTAATGATTCTTCACTCTTGGTCTTCTACTTCAAGATCTAGAATCCAATACGCAATAAATATAAGTGTAATTGCTTGGTGTCTGAGCATAATGTTTAGTCTCCCAGATGTCATCCTTTCATCAACAAAAGAAATTGATAGTGGTGAAACTATGACCAAAAAAAAATGGTGGATAGAAATAGGGCATTATAAACACTTTTCTCTATTTTTTATTGTCCCTATTGTTATTATAGTTGCTTGTTATATAGGCATAGCTTTAAAACTCACAACATGCAACATCCGAAGGAAAGCTAAAGTTCTAAAACTCATATTTGTCATTGCCTTCCTTTTCTTACTTTGTTGGGTCCCCTATAATATTACTATGATCCTTATGTTTCAAGAAACCATTGAATCTTTTAAAAATTGTTATAGTATTCTGCACTATTTATTTTACATCTTTCAAATGCTTTTGTATTTTCACTGCTGCACAAATCCTCTCCTTTATACATTCTTAGGAACCAAATTCAGAAGGTATTTTAGTTGCTCATTTTCGAGACTTTGTTTACCAAGAGTAATGTCAATGGAGCATGATATGAGCCTTAGAACAAGCATGTTAAATGCAGTTTAA
>xcr3_NM_001113862.1
ATGTCTTCTGAGGAACTTAAAACTACCATGTCCAATTCTGTTGAAATTCATCTTTCCAATTCTACAATGGGCTTTTCGACGACAACTTATGAGGATGAAACTATAGTATACATGTGCAGTAATGATGAGAGCATTAAATTTGGAGCTGCAGCAGTGCCCTTCTTTTACTACACTGTATTTACCCTCAGTTTGTTGGGTAATGGCCTTATACTGTTTCTGCTACTGAAATATGAGAAGATAAAGACTGTTACTAACTTATTCATCCTGAATCTTGTGATATCTGATCTATTATTTACCATCACACTCCCTTTTTGGGCATTTTATCACAGCAATGAGTGGGTATTTGGAAACGGCATGTGCAAAGTTGTTTCATCTGTATTCTTCATTGGTTTTTTCAGTTGCATCTTGTTCTTGACAGTGATGACCATGGACAGGTACCTGGCTGTTGTTCATGCTGTATCAGCTGCACGAACTAGAAAACTCATTTACGTATATGTGGCTAGTATAGCTATTTGGGTTATAAGCTTTGTATCTACAGTTCCAAAATTTGTATTATATGGCACAAGAAAACATGATTCTGCTGGCATTCTTTGTGAGGAAACTGGATTCTCAGCTGACAAAATAGATACATGGAGGCGACTTGGTTATTATCAGCAACTAACTATGTTCTTCCTTTTTCCACTGATTGTGATATTGTACTGCTACACTTTGATTGTAGTAAAACTGTTTAATACCAAAATGCATAACAAAGATAAAGCTGTAAAATTAATATCTGTAATTGTACTTGCATTTTTCATTTGCTGGACTCCTTATAATGTAGTGATATTTCTCAGGCTTTCCCCAGGAGATCCATGTAATGATTATTTAAACAATGCTTTTTATATATGTCGGAACATTGCCTATTTCCATTGCTGTATCAACCCATTTTTTTATACCTTTGTTGGAACCAAATTCCGGCGACATTTGTCAGCATTACTTGGGACAAATTGTTTGTCCATGTTTAGACGTTCGAGTTCAAGTAGTAGGACAAGTGAATATTCTCCTCAAACGATTTATGAATGA
>xcr3.L_XM_018266965.2
ATGTCCAATTCTGTTGAAATTCATCATTCCAGTTCTACAATGGATTTTTCAACAAGAAGTTATGACGATGAACCTGAAATTTACATTTGCCCAAAAGACGAGAGCGTTAAATTTGGAGCTGCAGCAGTGCCCTTCTTTTACTACACTGTGTTCACCTTCAGTTTGCTGGGTAATTGTCTTATATTGTTTCTGCTACTGAAGTATGAGAAGATAAAGACTGTTACCAACTTGTTCATCCTGAATCTTGTGATATCCGATATATTATTTACCATCTCACTACCCTTTCAGGCTTTCTATCACAGCAATGAGTGGGTATTTGGAAACAGCATGTGCAAAGTAGTTTCATCTGCATTCTTCATTGGTTTTTTCAGTTGCATCTTGTTCTTGACAGTGATGACCATAGACAGGTACATGGCTGTTGTCCATGCTGTATCAGCTGCACGTACTAGAAAGCTCATTTATGTATACGTGGCTAGTATAGCCATTTGGGTTACAAGCTTTGTATCTACAATTCCGAAATTTGTATTATATGGGACAAGAATTGATTCTTCTGCTGGCATTCTGTGTGAGGAAACTGGATACTCTGCTGAGAAGATAGATACATGGAAGCAATTTGGTTATTATCAGCAACTTACTATGTTCTTTCTTTTCCCACTGATTGTGATATTGTACTGCTACACTTTAATTATAGTAAAACTTTTTTACACCAAAATGCACAACAAAGATAAAGCTGTAAAATTAATATTTGTAATTGTACTTGCATTTTTCATTTGCTGGACTCCTTATAATGTAGTGATATTAATCAAGCTTTCCCAGGGAGATACATGTAATGATTATATAGACAATGCTTATTATATTTGTCGGAACATTGCCCATTTGCATTGTTGTATCAATCCATTTTTCTATACCTTTGTTGGAACCAAATTCCGGCGACATTTGTCAACATTATTTGGTACAAATTGTTGGTCCATGTTTAGACGTTCCAGTTCAAGTAGTAGGACAACTGAATATTCTCCTCAAACCATTTATGAATGA
