# Supplementary material for: Gene Structure Analysis of Chemokines and Their Receptors in Allotetraploid Frog, Xenopus laevis
Source: Front Genet. 2022 Jan 20;12:787979. doi: 10.3389/fgene.2021.787979 (PMC8811506; doi:10.3389/fgene.2021.787979)
Supplement: Supplementary file 3 [file Table1.xlsx]

## Sheet: Sheet1
gene_name	oo12.U	oo34.U	oo56.U	egg.T	egg.U	st08.T	st08.U	st09.T	st09.U	st10.T	st10.U	st12.T	st12.U	st15.T	st15.U	st20.T	st20.U	st25.T	st25.U	st30.T	st30.U	st35.T	st35.U2	st40.T	st40.U	brain.T	brain.U	eye.T	eye.U	lung.T	lung.U	stomach.T	stomach.U	intestine.T	intestine.U	liver.T	liver.U	pancreas.T	pancreas.U	kidney.T	kidney.U	testis.T	testis.U	ovary.T	ovary.U	heart.T	heart.U	muscle.T	muscle.U
cxcl2.L	0.42	1.32	0.58	1.27	0.16	2.23	1.41	2.12	1.47	2.33	1.4	1.05	0.64	0.23	0.35	0.47	0.07	0.18	0.07	0.34	0.16	1.62	0.42	3.03	0.23	4.62	1.67	1.49	0.14	236.9	70.13	6.41	2.09	31.54	8.4	23.46	3.31	4.68	2.72	29.49	7.14	0.28	0.02	0.68	0.12	22.37	4.1	1.53	0.33
cxcl2.S	15.08	10.81	9.42	33.78	18.58	10.82	7.21	8.71	6.76	4.43	2.31	0.45	0.14	0	0.23	0	0	0.08	0.1	0.45	0.1	3.65	1.06	10.16	13.77	0.88	0.2	0.76	0.15	47.64	12.12	3	1.51	3.31	0.46	29.04	10.54	0.3	0.2	8.37	2.76	0.18	0	18.06	2.98	0.61	0.22	0	0.07
cxcl8a.1.L	0.56	8.18	1.25	0	0	0	0	0	0	0.19	0.2	0	0	2.59	1.1	10.46	3.06	12.82	5.25	11.24	2.4	17.31	2.78	8.21	0	4	1.27	12.05	5.73	93.89	7.77	7.43	4.33	28.62	2.44	23.24	6.6	5.64	1.77	32.98	11.36	0.15	0.1	0.11	0	18.12	3.35	0.18	0.45
cxcl8a.1.S	1.07	8.67	2.58	0	0	0	0	0	0	0	0.2	0	0	0	0	1.47	0	0.13	0	1	0.08	2.88	0.36	1.32	0	4.94	1.11	16.43	2.51	77.44	5.97	1.99	1.59	29.22	2.36	26.68	2.92	1.93	0.46	30.97	6.37	0.3	0.1	0.11	0	17.79	2.75	0.54	0.11
cxcl8a.2.L	0	0.19	0	0	0	0	0	0.16	0	0	0	0	0	0	0	0	0	0	0	0.45	0.08	0.41	0	0	0.18	5.32	0.78	3.23	0.23	28.57	1.64	0.32	0	2.35	0	4.09	0.21	0.71	0.13	8.79	2.82	1.89	0.19	0.21	0	2.27	0.35	0.35	0.33
cxcl8a.2.S	0.15	2.74	0	0	0	0	0	0	0	0	0	0	0	0	0	0.33	0	0	0	0	0	0	0.05	0	0	4.33	0.33	2.84	0.25	66.24	3.95	1.34	0.93	6.92	0.17	12.43	1.32	2.14	0.27	25.37	4.54	3.02	0	0.22	0	11.69	1.47	0.74	0
cxcl8b.1.L	3.36	20.67	11.29	15.71	1.81	18.57	7.04	8.51	4.25	9.72	5.16	4.64	2.9	0	2.33	1.06	0	0	0	0	0	0	0	0	8.02	1.53	0	0	0	5.98	0.89	0	0	2.27	0	0	0	0	1.27	0.84	2.43	0	0	15.53	0.69	3.57	1.56	0	0
cxcl8b.1.S	0.48	3.42	0.46	0	0	0	0	0	0	0	0.37	0	0	0	0	0	0	0	0	0.17	0	0	0	0	0	0	0	37.12	4.49	181.47	197.82	116.97	79.55	84.95	36.7	23.86	1.62	4.68	10.67	31.31	13.36	0	0	1.82	0.2	52.48	29.82	11.57	18.7
cxcl8b.2.L	0.02	0.21	0.05	0.55	0	0.97	0	0.61	0.43	0.52	0.53	0.3	0	0	0.1	0	0	0	0	0	0	0	0	0	0	7.19	1.56	3.79	0.39	138.92	66.11	1.49	0.17	1.69	0.18	25.05	11.08	1.76	1.18	28.18	10.98	0.97	0.32	0.23	0	27.37	10.9	4.87	1.12
cxcl9.S	0	0	0	0.79	0	0.17	1.97	0	0.16	0.81	0.2	0	0	0.34	0.57	0.17	0.14	0.79	0	0.09	0	0	0	0	0.39	2.69	1.49	1.28	0.25	4.34	0.58	1.62	1.11	13.66	0.85	3.73	0.34	0.5	0.41	6.02	1.54	0.15	0.1	0	0	10.11	2.86	1.31	0
cxcl10.L	0.34	0	0.19	0	0.65	0	0.5	0	0.38	0.47	0	0	0	0	0	0	0	0.3	0	0.22	0	0	0	0.37	0	1.67	0.38	0.99	0.28	0.99	0.98	0.65	0.18	1.84	0.19	2.41	0	0.19	0.46	1.5	0.22	0	0.23	0.26	0	0.8	0	0	0
cxcl10.S	0	0	0	0	0	0	0	0	0	0	0	0	0	0	0	0	0	0	0	0	0	0	0	0.16	0	1.4	0.32	0.28	0.24	10.15	0.55	1.74	4.24	22.28	3.91	6.04	0.43	0.8	0.13	7.04	0.55	0.29	0.58	0.21	0	6.01	2.14	0.72	0
cxcl11.L	0	0.16	0	0	0.11	0	0	0	0.12	0.15	0.16	0.14	0.18	0	0	0	0	0	0	0	0.07	0.08	0.02	0.25	0	0.75	0.25	0.22	0.19	0.63	0	0.26	0.36	4.82	0.97	1.14	0.17	0	0	0.7	0.29	2.47	0	0	0	0.52	0.19	0.28	0.27
cxcl11.S	0	0	0	0	0	0	0	0	0	0	0	0	0	0	0	0	0	0.17	0	0	0	0	0	0	0	0.62	0	0.9	0.31	1.59	0	0.92	6.88	8.1	5.04	3.96	0.99	0	0.17	2.48	0.97	13.21	0.26	0	0	1.52	0.63	0	0
cxcl12.L	0.05	0.16	0.02	0.15	0.02	0.02	0	2.78	0.93	20.64	14.94	53.79	35.66	59.98	33.08	56.53	9.79	52.26	10.69	25.08	6.57	24.16	8.66	22.05	0	25.89	7.94	39.2	14.48	53.73	36.17	8.66	2.89	18.14	4.56	57.81	11.04	10.27	12.73	65.88	22.9	7.3	1.04	0.89	0.02	10.13	3.51	4.25	2.46
cxcl12.S	0	0	0	1.3	1.36	0	0	1.59	0.8	3.07	11.64	2.64	4.37	3.23	0.88	1.6	2.06	5.08	4.53	1.87	0.41	1.57	0.63	3.14	0	5.78	2.39	11.34	1.79	1.74	2.02	6.18	1.52	6.58	3.68	1.46	0	1.58	3.52	18.96	14.17	0.73	0.48	0.55	0	1.75	4.12	0.93	0.56
cxcl13a.L	3.48	10.77	5.74	13.06	8.04	11.21	9.81	14.19	7.53	11.13	13.06	11.89	11.94	4.64	5.89	0.97	1.33	1.21	0	0.11	0.2	0.25	0.15	0.28	10.86	0	0	0.33	0.14	1.44	0	0.58	0.54	8.22	1.46	0	0	0.58	1.95	4.36	1.98	0.53	0.23	7.65	2.73	2.56	0.43	0.64	0.41
cxcl13a.S	0	0	0	0	0	0	0	0	0	0	0.48	0	0	0	0	0.4	0	0	0	0	0	0	0	0	0	1.16	1.58	0	0	1.64	0.34	0.41	0.94	22.67	2.43	0	0	0.2	1.13	2.5	1.14	0	0	0	0	2.09	0.29	0.45	0
cxcl13b.L	0	0	0	1.6	0.83	1.12	0	0	0	0	0	0	0	0	0	0	0	0	0	0	0	0	0	0	0	0	0	0	0.73	2.18	0	1.04	1.39	19.55	6	0	0	0.96	0.78	15.45	2.79	0	0	1.35	0	1.08	0	0	0
cxcl14.L	0.04	0.1	0.04	0.25	0.07	0.28	0	0.24	0.16	0.29	0.2	0.14	0	0.57	0.05	4.85	0.17	7.47	1.67	8.42	2.08	7.64	3.61	9.15	0	365.34	124.71	157.8	29.61	257.43	69.08	75.13	24.06	40.93	25.64	1.18	0.08	0.93	1.14	3.68	1.9	3.2	0.1	0.08	0.03	12.52	3.24	33.24	30.43
cxcl16.L	0.14	0.47	0.13	0	0.07	0.04	0.05	0.12	0	0	0	0.09	0.11	0.08	0.14	0	0.07	0.32	0	0.31	0.08	0.28	0.13	0.27	0.05	6.39	7.72	10.62	6.91	46.57	22.45	5.52	7.91	26.36	23.52	26.44	38	2.66	2.31	24.66	17.59	0.7	4.09	0.45	0.44	18.66	8.88	1.82	1.47
cxcl16.S	0.26	1.57	0.63	0.39	0.73	0.88	1.08	1.45	1.21	1.86	2.53	3.05	5.1	0.77	1.57	0.87	0.29	1.06	0.53	1.17	0.85	2.52	1.26	2.79	1.22	3.37	4.37	8.84	7.54	22.52	10.94	5.13	9.97	23.85	34.49	20.55	26.37	1.23	2.17	27.41	30.8	0.73	1.16	0.29	0.18	13.12	6.96	0.97	1.26
cxcl18.L	0	0.15	0	1.95	0	1.02	0	0	0.72	1.79	0.6	0.83	0.34	0	0	0.25	0	0	0	0.42	0.25	0.16	0.31	0.36	0	0	0	36.18	5.11	2.48	0.42	2.07	1.63	74.65	15.97	0	0	0.12	0.1	1.73	0.14	0.9	0	0.49	0	0	0	0	0
cxcl18.S	0.03	0.14	0.07	0.73	0.12	0.37	0.12	0.51	0.23	0.22	0.28	0.1	0	0	0	0	0.04	0.11	0	0.03	0	0	0	0	0.05	0.07	0	2.89	0.69	0.32	0.08	0.26	0.13	2.31	0.26	0	0	0.07	0.11	4.41	1.78	0.04	0	0.43	0	0.09	0.1	0	0
ccl5.L	0.11	0.6	0.09	0.51	0.07	0.41	0	0.08	0.16	0	0.1	0.46	0	0	0.19	0	0	0	0.08	0	0.08	0	0.01	0.16	0.48	24.85	16.97	22.12	11.19	89.91	22.88	21.22	23.1	225.26	200.83	80.99	29.82	5.53	5	62.05	23.35	2.18	0.84	1.18	0.21	70.38	14.64	4.62	1.96
ccl5.S	0.01	0.11	0.03	0.09	0	0	0	0	0	0	0	0	0	0	0.27	0	0	0	0.06	0	0	0	0	0.06	0.07	13.97	6.21	15.94	3.43	49.98	14.09	14	11.97	112.24	75.42	50.45	11.12	3.29	3.04	30.24	9.21	1.99	0.43	0.75	0.08	45.14	7.55	3.53	0.68
ccl19.L	0.09	0.04	0.04	0.12	0	0	0	0	0	0	0.44	0.17	0.3	0	1	0	0	0	0.28	0.08	0	0.56	0.13	1.93	0.34	4.29	0.94	9.66	4.72	49.95	6.02	7.2	7.11	83.14	11.22	15.16	11.42	2.57	6.96	226.26	142.47	3.98	85.21	0.53	0.28	34.69	18.79	4.22	1.14
ccl19.S	0.05	0.12	0.07	0	0.12	0	0.09	0	0	0	0	0.08	0	0	0.7	0	0	0	0	0.11	0	0.09	0	0.19	0.16	0.79	0.33	2.29	1.3	117.37	6.08	4.37	4.43	24.78	6.19	18.25	12.51	2.38	4.97	66.24	49.1	0.62	15.91	0.31	0.17	16.31	8.4	1.72	0.86
ccl20a.L	0.29	0.39	0.08	0	0	0	0	0	0.16	0	0	0	0	0	0	0	0	0.13	0	0.54	0.08	1.74	0.38	3.3	0	0	0	12.76	0.83	68.12	10.6	10.14	6.7	15.96	21.42	42.69	28.25	0.16	0.13	19.6	18.41	0.29	0.1	0	0	0.65	0.36	0	0
ccl20a.S	0.23	0.43	0.29	0.67	0.36	0.14	1.1	0.98	0.55	0.84	0.17	0.16	0	0	0.16	0.14	0	0	0	0.87	0.14	2.61	0.05	3.52	0.49	0.41	0	2.51	0.63	0.91	0.12	9.91	6.04	1.43	4.56	18.16	6.25	2.47	0.63	245.31	114.85	0.52	0	0.09	0	0.72	0.1	0.16	0
ccl20b.L	0	0	0	0	0	0	0	0	0	1.03	0.52	0.32	0.2	0	0	0	0	0	0	0	0	0	0	0.07	0	1.66	1.12	11.72	1.9	1.2	0.86	7.41	6.51	95.34	77.33	0.13	0.19	0.43	0.52	6.67	3.1	0.52	0.17	0	0	0	0.11	0	0
ccl20b.S	0	0	0	0	0	0	0	0.17	0	0.3	0.1	0.38	0.12	0	0.19	0	0	0.13	0	0.38	0.13	0.05	0.1	0.16	0	0	0	0.43	0	0.04	0	0.25	0.12	5.36	2.75	0	0	0	0	0.2	0.1	0	0	0	0	0.09	0	0	0
ccl21.L	0.08	0.47	0.13	0.73	1.32	0.46	1.14	0.26	0.5	0.67	0.62	0.17	0.5	0.31	0.12	0.21	0.09	0.16	0	0.03	0.03	0.13	0.07	0.62	0.54	3.23	2.42	7.15	4.07	43.61	40	46.29	37.88	143.51	11.23	0	0	0.67	0.88	44.86	49.56	10.27	2.35	0.3	0.07	1.4	0.73	0.97	0.51
ccl21.S	0.06	0	0.04	0	0.07	0	0.21	0.16	0.08	0	0.1	0.28	0	0.16	0.19	0.08	0.07	0.45	0.16	0.69	0.34	0.42	0.29	0.16	0	2.62	3.69	0.55	1.33	7.56	6.14	17.97	18.46	277.32	233.84	3.99	4.68	0.53	1.63	3.31	4.12	0.45	0.1	0.22	0.05	0.17	0.06	0.36	0.06
ccl25.L	2.71	4.65	1.59	1.16	0.35	3.03	1.14	4.64	1.89	4.9	3.85	8.68	5.23	10.65	5.95	8.85	1.68	9.45	2.08	4.34	1.54	3.15	1.1	2.75	0.93	12.28	8.17	8.6	4.21	4.8	2.51	2.86	1.49	65.71	40.69	3.03	1.48	0.65	0.6	9.04	9.46	6.58	1.06	1.9	0.26	19.23	9.54	1.66	1.14
ccl27.L	0	0	0	0	0	0	0	0	0	0	0	0	0	0	0	0.27	0	0.11	0	0.23	0.07	0.09	0.19	0.32	0	0	0	12.38	1.6	0.13	0	0	0	0	0	0	0	0	0	0.21	0	0	0	0	0	0	0	0	0
ccl28.L	0.12	0	0	0	0	0	0	0.55	0	0	0	0.61	0	0	1.85	0	0.95	0.44	1.05	1.27	0.84	3.57	2.87	5.36	0	0	0.55	1.92	1.23	0.58	0	0	0.26	0	0	0	0	0	0	0.43	0	1	0.33	0	0	0	0.41	0	0.38
ccl34a.L	0.05	0	0.12	0.76	0	0	0	0	0	0	0	0	0	0	0	0	0	0	0	0	0	0	0	0	0	5.27	0.71	3.29	0.18	17.73	0.41	3.65	0.11	3.84	0.12	11.2	0	0.6	0.49	12.07	0.28	0.88	0	0.16	0	14.42	0.36	4.05	0.68
ccl34a.S	0	0	0	1.82	0	0	0	0	0	0	0	0	0	0	0	0	0	0	0	0.33	0	3.69	0.73	1.66	0	8.78	1.7	2.95	0.64	89.69	2.71	3.88	0.41	8.14	0	6.17	0.77	0.72	0.7	17.76	1.15	0.53	0	1.34	0	16.66	2.13	2.26	1.41
ccl42a.L	0	0	0.07	0	0	0	0	0.07	0	0.08	0.16	0	0	0	0	0.14	0	0.05	0.13	0	0.03	0.04	0	0.03	0	0.79	0.2	0.46	0	1.53	0.18	0.07	0.03	0.92	0.1	0	0	0.2	0.3	2.64	0.19	0.5	0.04	0.09	0	3.56	0.55	0.37	0.24
ccl42a.S	0.18	0.59	0.56	1.28	1	1.27	0.99	1.88	1.24	1.45	1.17	1.15	1.12	0.31	0.23	0.15	0.04	0	0.05	0	0	0	0.01	0	1.19	3.49	1.05	1.29	0.04	1.99	0.44	0.3	0.14	0.18	0.03	0.14	0.07	0.13	0.08	4.4	0.84	0.75	0	0.7	0.07	1.59	0.26	0.73	0.14
ccl42b.L	0.23	1.2	0.28	0	0	0	0	0	0.11	0	0	0	0	0.44	0	0.11	0	0.78	0	0.43	0.28	1.75	0.14	0.84	0	1.28	1.4	0.56	0.24	3.9	0.09	0.11	0.05	1.01	0.11	1.66	0.22	0.16	0	4.02	1.01	0.61	0	0	0	6.36	1.3	0.37	0.31
ccl42b.S	0	0	0	0	0	0	0	0	0	0	0	0	0	0	0	0	0	0	0	0	0	0	0	0	0	0	0	0	0	0	0	0	0	0	0	0	0	0	0	0.95	0	3.23	0	0.84	0	0	0	0	0
ccl42c.L	0.31	1.02	0.17	0	0	0	0	0	0	0	0	0	0	2.76	0.39	7.62	2.37	1.9	1.64	1.56	1.23	3.98	0.05	1.16	0	5.5	2.72	1.77	0.25	16.85	0.59	1.16	0.32	1.64	0.7	4.62	0	0.51	0.42	11.31	3.34	0	0.41	0	0	18.97	2.79	1.55	0.24
ccl42c.S	0	0	0	0.16	0	0	0	0	0	0	0	0	0	0.1	0	0	0	0	0	0.06	0	0.03	0	0	0	8.68	1.63	3.14	0.37	0.37	0.26	0.47	0.21	0.18	0.13	0.09	0	0.1	0.16	5.02	0.81	0.42	0.06	0.03	0	0.15	0.04	0.11	0.04
xcl1.L	0.1	0.18	0.16	0	0	0	0	0	0	0	0	0	0	0	0.68	0	0	0	0	0	0.08	0	0.02	0	0	4.61	0.74	2.68	0.78	21.32	8.29	5.07	2.69	34.04	15.37	15.13	2.02	0.98	1.47	17.16	4.57	1.8	0	0.4	0	20.59	1.79	1.17	0.42
xcl1.S	0	0	0	0	0	0	0	0	0	0	0	0	0	0	0	0	0	0	0.07	0	0	0	0	0.03	0	1.46	0.21	0.9	0.05	4.37	0.86	2.67	0.8	21.01	6.22	4.93	0.58	0.54	0.46	3.39	1.14	0.39	0	0.19	0	3.53	0.26	0.08	0
xcl2.L	0	0	0	0	0	0	0	0	0	0	0	0	0	0	0	0	0	0	0	0	0	0	0	0	0	0.93	0	0	0	0.11	0	0.43	0.1	2.39	0.11	0.38	0	0	0	0.17	0.24	0	0	0	0	0.22	0	0	0
xcl2.S	0	0	0	0	0	0	0	0	0	0	0	0	0	0	0	0	0	0	0	0	0	0	0	0	0	0.22	0	0.13	0	0.46	0	0.1	0.14	1.28	0.16	0.14	0	0	0	0.36	0	0.14	0	0	0	0.63	0.11	0	0
cxcr1.L	0.09	0.18	0.6	0.3	0.16	2.52	1.01	2.69	1.98	1.49	0.82	1.52	0	0.58	0	2.15	3	3.18	1.75	3.29	0.84	0.74	0.36	0.28	0	2.25	1.04	1.22	1.07	31.35	17.2	1.18	0	1.32	0.39	6.16	6.55	0.43	0.31	6.76	3.86	0.62	0.7	3.93	1.61	5.77	6.86	1.17	0.68
cxcr1.S	0	0	0	0	0	0	0	0	0.08	0	0	0	0	3.63	0.36	7.68	2.04	8.86	2.72	7.85	1.82	2.26	0.87	1.4	0	0.92	0.62	0.93	0.82	11.7	8.23	0.42	0.19	2.08	0.44	8.31	5.36	0.28	0.45	6.57	3.47	0	0.14	0	0.1	0.88	1.75	0.35	0.44
cxcr3.L	0	0.06	0.05	0	0.04	0	0	0.05	0	0.12	0.12	0.35	0.14	0.62	0.06	0.16	0.09	0.36	0	0.14	0.03	0.1	0.02	0.07	0	2.32	1.91	1.08	0.34	6.12	0.49	1.39	0.82	10.59	5.7	4.12	1.21	0.38	0.21	5.74	1.11	0.99	0.4	0.13	0.03	3.62	0.99	0.11	0.11
cxcr3.S	0	0	0.07	0	0	0.14	0.18	0	0.27	0.17	0	0	0	0	0	0	0	0	0	0	0	0	0	0	0	0.2	0	0.12	0	1.38	0	0.19	0.2	2.83	0.92	0.74	0.84	0.07	0.06	0.98	0.24	0.13	0.08	0.37	0	1.42	0.21	0.15	0
cxcr3l.L	0	0	0	0	0	0	0	0	0	0	0	0	0	0	0	0	0	0	0	0	0	0	0	0.59	0	0	0.3	0.79	0.8	1.92	1.06	0.26	0.15	0.57	0.39	1.24	1.35	0	0	1.33	1.15	0	0	0	0	0.16	1.38	0	0.11
cxcr3l.S	0	0	0	0	0	0	0	0	0	0	0.13	0	0	0	0	0	0	0	0	0.06	0.05	0.41	0.05	0.61	0	0.31	0.1	0.81	0.32	7.47	0.73	0.35	0.25	2.15	0.32	3.69	0.86	0.48	0.04	2.32	0.67	0	0	0	0	0.22	0.55	0	0
cxcr4.L	0.18	0.2	0.2	0.72	0.89	12.48	2.21	87.97	97.45	287.63	196.2	46.92	41.37	87.23	56.85	86.79	59.96	69.71	60.73	51.48	36.07	42.38	26.42	32.29	0.68	81.77	99.13	5.94	5.69	49.35	23.82	0.8	2.02	10.02	3.75	18.61	36.61	0.91	2.6	17.63	16.88	1.2	4.32	0.77	0.21	12.46	9.68	2.38	2.85
cxcr4.S	0.27	1.31	0.15	4.06	3.31	12.17	3.84	52.78	45.34	273.79	191.92	89.73	76.74	143.36	90.23	110.54	47.36	85.94	45.6	55.21	21.33	35.13	12.3	20.09	4.35	82.83	88.34	6.12	4.89	41.46	10.54	0.88	0.57	2.62	0.69	11.4	5.28	0.54	0.73	14.72	8.6	0.66	0.65	0.71	0.37	5.81	2.72	1.91	0.56
cxcr5.L	0	0.42	0.18	0.54	0.29	0.35	0.3	0.34	0.56	0.14	0.28	0.77	0.16	0	0.39	0.35	0.1	0.27	0.11	0	0	0	0	0	0.8	0.33	0.9	0	0	1.07	0.3	0.19	0.11	2.41	0.12	0.71	0.23	0.06	0.14	1.87	0.2	0.11	0.07	0.08	0.07	0.12	0	0	0
cxcr5.S	0	0	0	0	0	0	0	0	0	0	0	0	0	0	0	0	0	0	0	0	0	0	0	0	0	0.18	0.12	0	0.09	0.66	0	0.08	0.11	1.44	0.18	1.18	0.24	0	0	1.51	0.21	0	0	0	0	0.98	0.18	0	0
cxcr6.L	0.04	0	0	0.12	0.06	0	0.1	0.08	0	0.09	0	0	0	0.15	0	0.15	0	0	0	0.04	0	0.1	0.02	0.22	0	1.1	0.22	1.28	0.06	8.73	0.46	0.7	0.57	9.77	2.52	4.62	0.71	0.53	0.18	3.53	0.91	0.69	0	0.3	0	5.51	0.28	0.67	0
ackr3.L	0.04	1.03	0.04	0	0.07	0.15	0.1	6.35	3.07	17.63	15.35	32.75	30.96	19.54	18.73	15.65	4.91	22.62	9.93	44.39	17.09	52.53	18.63	40.35	0.09	11.09	10.63	29.86	26.72	88.94	37.42	5.34	10.14	4.82	4.45	3.4	1.24	1.57	2.15	30.73	29.75	1.27	0.79	0.25	0.25	29.59	11.16	7.47	11.63
ackr3.S	0.03	0.04	0	0	0	0.06	0	3.14	2.09	5.17	2.44	5.84	4.27	11.37	9.21	8.64	2.94	8.82	3.26	11.52	4.96	16.69	5.92	14.72	0	5.15	4.7	11.27	10.57	8.63	3.05	4.67	7.23	3.44	3.08	0.11	0.17	1.2	1.18	9.91	7.47	2.84	2.09	0.17	0.16	7.77	3.41	4.04	3.64
ackr4.L	0.03	0.14	0	0	0	0	0	0.12	0	0.14	0	0	0	0	0	0.48	0	0.19	0.11	0.13	0.06	0.45	0.13	3.36	0	9.7	6.54	13.67	7.64	55.9	25.58	7.38	3.52	7.52	4.5	3.58	3.59	2.08	4.44	15.37	7.96	3.93	0.71	0.23	0	164.31	55.65	5.93	4.77
ccr2.L	0.22	4.42	1.76	2.94	0.22	9.1	2.72	9.65	4.31	5.25	1.2	0.94	0.22	0.1	0	0	0	0	0	0.52	0.08	0.33	0.07	0.3	0.36	6.53	1.79	3.73	0.19	12.98	1.21	2.31	0.44	12.94	2.05	8.2	0.49	0.86	0.38	8.1	2.06	4.31	0.22	3.25	0.3	13.4	1.39	2.82	0.88
ccr2.S	0	0	0	0	0	0	0	0	0	0.06	0	0	0	0	0	0	0	0.04	0	0.06	0	0.03	0.05	0.03	0	0.08	0	0.05	0	0.16	0	0	0	0.49	0.22	0.09	0.04	0	0	0.08	0	0.54	0.06	0	0	0.05	0	0	0
ccr6.L	0	0	0	0	0	0	0	0	0	0	0	0	0	0	0	0	0	0	0	0	0	0	0	0	0	0	0	0	0	0	0	0	0	0	0	0	0	0	0	0	0	0	0	0	0	0	0	0	0
ccr7.L	0	0	0	0	0	0	0	0	0	0	0	0	0	0	0.08	0	0	0	0	0	0	0	0	0.1	0	0.31	0.42	0.84	0.37	7.19	1.34	1.24	0.53	7.85	1.21	3.01	2.81	0.28	0.37	8.76	3.32	0.45	1.49	0.09	0	2.36	0.79	0.23	0.1
ccr7.S	0.05	0.12	0.07	0	0	0	0	0	0	0	0.08	0.15	0	0.13	0.15	0.2	0.06	0.16	0	0.04	0.03	0.21	0.12	0.29	0	1.06	0.72	0.22	0.34	5.59	0.69	0.75	0.09	2.35	0.47	1.29	0.89	0.2	0.4	4.95	2.77	12.85	4.83	0.09	0.04	0.87	0.54	0.22	0
ccr8.L	7.27	20.15	13.21	16.22	6.34	26.27	15.23	27.74	18.07	11.67	5.42	2.23	1.93	0.7	0.53	0.59	0.4	0.64	0.22	0.49	0.36	1.03	0.4	0.67	3.86	2.63	1.31	2.11	1.12	3.87	1.3	1.71	0.85	3.01	0.97	0.57	0.43	0.44	0.38	3.66	1.9	13.3	0.91	27.32	1.91	4.99	1.72	0.9	0.41
ccr9.L	0	0	0	0	0	0	0	0	0	0	0	0	0	0	0	0	0	0.23	0	0	0	0	0	0.07	0	0.22	0.15	0.25	0	0.15	0	0	0	1.23	0.53	0	0	0	0	0.23	0	0	0.09	0.1	0	0	0	0	0
ccr10.L	0	0	0	0	0	0	0	0	0	0	0	0	0	0	0	0	0	0	0	0	0	0	0	0	0	0.42	0.43	0.24	0	0.36	0	0	0	0	0	0.26	0.1	0	0	0.11	0	0.27	0	0	0	1.33	0.11	0	0
xcr1.L	0	0	0	0	0	0	0	0	0	0	0	0	0	0.26	0	0	0	0	0	0	0	0	0	0	0	0.57	0	1.64	0.19	6.08	0.11	0.47	0.12	8.07	1.11	5.39	0.26	0.39	0.1	6.45	2	0.47	0.08	0	0	4.73	0.67	0.29	0
xcr2.L	0	0	0	0	0	0	0	0	0	0	0	0	0	0	0	0	0	0	0.07	0	0	0.09	0	0.1	0	3.47	1.72	2.66	0.16	9.35	0.85	1.3	0.4	6.5	1.1	5.15	0.85	0.91	0.09	6.44	1.64	0.19	0.08	0	0	13.95	1.87	0.7	0.1
xcr2.S	0	0	0	0	0	0.17	0	0	0	0	0	0	0	0	0	0	0	0	0	0	0	0	0	0	0	0.96	0.65	0.42	0	1.71	0.14	0	0.08	1.36	0.41	2.04	0.22	0.25	0	0.77	0.19	0.15	0.2	0	0	3.52	0.36	0.18	0
xcr3.L	0	0	0	0	0	0	0	0	0	0.12	0	0	0	0	0	0.1	0	0.08	0	0.11	0	0.19	0.06	0.29	0	2.03	0.39	0.42	0.07	9.83	1.46	0.4	0.05	1.73	0.25	4.24	0	0.35	0.2	3.34	0.29	0.18	0.06	0.07	0	1.92	0.59	1.21	0.7
[truncated: 5 more columns]
