# Supplementary material for: Gene Structure Analysis of Chemokines and Their Receptors in Allotetraploid Frog, Xenopus laevis
Source: Front Genet. 2022 Jan 20;12:787979. doi: 10.3389/fgene.2021.787979 (PMC8811506; doi:10.3389/fgene.2021.787979)
Supplement: Supplementary file 4 [file DataSheet2.FASTA]

# Predicted peptide sequences of Xenopus chemokine with Accession numbers. NAs show not identified in the public database. 

>cxcl2_XP_002941815.1
MQSQRNSLYMIGFILLLSHCLPASYGDSIMRELRCQCISTVSTPFHKKHIRSLEVTPNGPHCPRVEVIVTLRNGVQHCLNPKAKWLTTVVKKILKRNSQKK
>cxcl2.L_XP_041446939.1
MQSQRNSLYMIGLFLLLSHCFPESYGGSAMRELRCQCITTVSTPFHKKHIRSLEVFQKGPHCPRVEVIVTLRNGFQHCLNPDAKWLTAVVKKILKRSSQKK
>cxcl2.S_XP_018098943.1
MQCQINSLYIIGLILLLSHCLPASYGGSAVRELRCQCINTVSTAFHKKHIRSLEVYPKGPHCARVEVIVTLRNGVQHCLDPDTKWLTSVVKKILRRNSQKK
>cxcl8a.1_XP_002942578.2
METKRTVLAILAFCLLCAAVTESIPVSRTGELRCLCITTEKKPIHPKHIKNIEMIPKGPHCKNVEVIATLTSGDDVCLEPTAPWVKRIIEKILASSKPAAPVPVL
>cxcl8a.1.L_NP_001090575.1
METKRSVLAILALCLLCAAVTESIPVSRTGELRCLCIKTESKPIHPKHIKNIEMIPKGPHCKNVEVIATLTSGDDICLEPTAPWVKRIIEKILASSKTPVSAL
>cxcl8a.1.S_XP_018098944.1
METKKTVLAILALCLLCAAVTESIPVSRTGELRCQCITTERKPIHPKHIKNIEMIPKGPHCKNVEVIATLTSGDDICLEPTAPWVKRIIDKILASSKAPLPVAAL
>cxcl8a.2_XP_002942577.1
METKRTLLAIMALCLLCAAVTESMSLTRIQELRCLCIKTESKPIHPKHIKNIEVIPNGPHCKNVEVIVTLTNMEEVCLEPSAPWVKKIIDKILASSKVPEPTPVA
>cxcl8a.2.L_XP_018107939.1
METKRTVLAVLTLCLLWLTVTESMSLTRIQELRCLCIKTESKPIHPKHIKNIEVIPNGPHCKNVEVIITLTNGEEVCLEPSAPWVKKIIDKILASSKTPEPTPAV
>cxcl8a.2.S_XP_018098269.1
METKRTVLAVLALCLLCAALTESMSLTRIQELRCLCIKTESKLIHPKHIKNIEVIPNGPHCKNVEVIVTLTNGQDICLEPSAPWVKKIIDKILDSSKTPELTPAV
>cxcl8b.1_XP_004911177.1
MSAKIIVTCLALCLLYSTLTQGMTLSGTGLLNCKCLNTIRQFIHPRYRQQEVINYDCENVEVIITLTTGISVCVDPSQPWVQRIINKKISEREQK
>cxcl8b.1.L_XP_041446961.1
MGSKIIAASVALCLLYAALTQAMTLSGTGLKPNCRCLETFSKFIHPQFRLNEELNNECDNIEVIITVTTGISVCVDPSAPWVQGIIKKNSLQAGNRDK
>cxcl8b.1.S_XP_018098271.1
MSTKIIVASLALCLLYTTLTQAMTLSGTGLKPNCQCLETVSTFIHPRFRQNVELNYECESVEVIINLTTETRVCVDPSAKWVKRMIQNISE
>cxcl8b.2_XP_002942576.1
MSAKIFAATFAFCLLYTAFSKGVYKIKTSEGLRCQCIHTHSAFIPPRLYKSVELIPSGPHCKNVEVIITITSGERVCVDPSQRWVQRIINSIIESNNNKELLTQIEDF
>cxcl8b.2.L_OCU00047.1
MSAKIFAATFAFCLLYTAFSEGVYKIKKSSALRCQCLTTHSAFIPPRLYKSVELIPSGPHCKNLEVIITIKSGERVCVDPSQRWVERIIKSILESNKNEEPVTQTDR
>Cxcl9_XP_002940620.1
MAVGKALALFCGLLLILSCVCGMSPLGKQRCMCKGRGAERISTQHLKKLEVFPMSFGCDEIEVIVTMKSGSKICLNPQSKFANKLLSALRKKRSSK
>Cxcl9.S_XP_018098284.2
MAVGKALAVFCGLLLIQSYVCGMSPFGKQRCLCKGRGAERISTPNIKKLEVFPASFGCDEVEVVATMKSGNMICLNAQSKFVNKLMTALRKKRSSK
>Cxcl10_XP_002940621.2
MTPDKACVMIVGLLVILAYVHGMSPGGNRRCLCKRHVAKRFDLRSLKKVAVFPISPGCENVEIIATLKSGQHICIDPESKSINKLIFALKKKGYNKAIG
>Cxcl10.L_XP_018108076.1
MAVDKALVVIVGLLVILAYVHGMSPGGKRRCLCKGNGAKRFGLKSLKKVEVFPVSPGCENVEIIATLKSGHLICINPESKTINKLIFAMKKKWDHKSIG
>Cxcl10.S_XP_018098281.1
MGVDKAVVMIVGLLVILAYVHGMSPGGKRRCLCKGHGAKRFALKSLKKVEVFPISPGCENVEIIATLKSGRLICINPESKTINKLIFAMGKKWDHKSIG
>Cxcl11_XP_002940624.1
MDSKYAIIILCVLILSAALIEGQGTKGRRCLCKKMSKKLSPKRLIKIEIYPAGYRCENIEYVATMKGSKKTKCFSPNSKLLKEIMSPKGKLQSIKIIKHE
>Cxcl11.L_XP_041447014.1
MASKYAIILCVLILCAALIEGQGTGGRRCLCKKLSKKLRLKGLIKIEVYPVHSRCENVEYVATIKGSKKTKCLSPKAKLLNEILSAKGKLQSIKVIRYE
>Cxcl11.S_XP_018096557.2
MDSKYAIILCVLILSAALTKGQGIGGRRCLCKKLSKKLNLKHLIKIEIFPVRSRCENVEYVATMKGNRKPKCLSPKLKLLKDILSGKRKQQSIKVIKHE
>Cxcl12_NP_001015764.1
MDIRTLALFSILLGSLCLSEGKPVSLVYRCPCRYFESNVPKSNIKHLKILSTSNCSLQIVARLKHNGKQICLDPKTKWIQEYLEKALNKKVKT
>Cxcl12.L_NP_001083632.1
MDIRTLALLSILLGTLCLTEGKPVSLVYRCPCRYFESNVPKSNIKHLKILSTSNCSLQIVARLKHNGKQICLDPKTKWIQEYLEKALNK
>Cxcl12.S_XP_018083132.1
MDLRTLALLSILLGTLCLSEGKPVSLVYRCPCRYFESNVPKSNVKHLKIYSTSNCSLQIVARLKNNSKQICLDPKTKWIQEYLEKALNNSLHSDN
>Cxcl13a_KAE8631121.1
MMSMKHIAVVSVIALLAILHCVAGLSLEPKLPGGRCKCFKQTNSFIKPSKLTRVEFFPPGRSCPQLECLVTLKNGDIVCVNPQAAWLQRLIAYLKEKSEKNRAVSPI
>Cxcl13a.L_XP_018108233.1
MSMKHIAVLSVIVLLAILHCIAGSLEPRLPGGRCKCFKQTNQFIKPNKLTRVEFFPPGRSCPQLECLVTLKNGEIVCVNPQAVWLQRLIAYLKEKSSAADSTPI
>Cxcl13a.S_XP_041433523.1
MSMKHIAGLSVIVLLAILHCVAGLSLEPRLPGGRCKCFKQTYQFIKPNKLTRVEFFPPGRSCPQLECLVTLKNGDIVCVNPKAGWLQRLIAYLKEKNGGKRGVSVANSTSI
>Cxcl13b_XP_031750952.1
MRWIAVLLCLALLLEGCSLISGFPWESLMVGRKCRCLKQTKKRPSSIHRIQVFPESYKCRTQEVLVFLKNKQIVCVDPEARWIQVLIFNSQKERGEKN
>Cxcl13b.L_XP_018108299.1
MKYIAVLLCLALLMEGCSLITGFPWESLKTGKKCRCLKQTNKRPSSFFRIQVYPERFNCRKKEVLVFLRTKHIICVDPEARWLQVMISNSHKKHNEKSENNT
>Cxcl14_NP_001107714.1
MRPIIAALLLLLIAVCTLHVEGSKCKCSRKGPKIRFTDVQKLEIKPKYPYCEERMIIVTMQNVSRFRGQQYCLHPKLHSTKKFLKWYTIWKDKNRVYED
>Cxcl14.L_NP_001086198.1
MRPITAALILLLVAVSTLHVEGSKCKCSRKGPKIRFTDVQKLEIKPKYPYCEERMIIVTMQNVSRFRGQQYCLHPKLHSTKKFLKWYTIWKDKNRVYED
>Cxcl16_XP_002940089.2
MKFPARMWIRLLLVCLLSVHSAVAQFGANAGACCFDMKPRDPPTDALFRLYKEKVKGFEECPHYRVQFKFDKGKICASKHDAWVEKLICHLKKDSYFCAKHGDSGSRPDFSKDSKKVPTTIPPAPDVAGDSKKPPGPAVTQRAPNANTQKATTAPSGTEAAPTEQAAVPGDYPVTPTQYSAVAKEQDKERLENPETIDKETGVSSSMKTAIISLVFISLFLVALVAFLICRRRRKPESGTGEEIKDLTPKGQQETVQTNSQKSFA
>Cxcl16.L_XP_018109226.1
MSQPVLLLLVWLMSLHSAVAQYAEKGGCCDHLQPKKRPEPDMLKLYKQKVKTYVECPHSRVQLKFPNRNVCASKHDEWVQELICHIKKDSTDSFCAKYKDPASGPDYSKGSEQAPPTIPPARAESITESNSKQAPGVVVTQPVSIVTSHRPTSGKEEAPTEYAAVPSDNEAAPSEYPVVNQEGEDSERLEDSKWKDRKEAGITSSTRTAIISLVFISLFLMALVAFLICRTRKRQESHTELEKMGLSSSEE
>Cxcl16.S_XP_018095155.1
MSHPILLLLVCLLPIHSGVAQYAGKGGCCDTSSPQNKPTDSLLKRYKERVKSYEECQHSKVRLQFEKGHICASKHDNWVQELICHIKPESTDSFCAKYKDSRSGPDYSKGSEKAPPTSPPAGADANVVSNSNQAPGGAVTQRVPTTAPSSKEAAPSEYTTVPGDYEDVPSEYPVSPREFAVGNQKEKDSERRENLESTEGKKEGVTSFMKTAIISLVFISLFLVALVAFLICRRRKGPEPATEQEKEGLSSA
>Cxcl18_XP_002939600.1
MKLSACLVLSSLLCVISVLQQADTELYFAVPRCQCHQTINEIHQKHIKSFKINIPYEYCKFTEIILTLKDSRDVCLNRQAKMGRNLIRCWKRHSSIDKCRKNVFKRKNSKGQRKPKTDSGGST
>Cxcl18.L_OCT72193.1
MNLLFCLVLFSLLCVISSLQQAGTEPLFAALSAVPRCQCHNPINQIHHKFIGSFKVNRLNEYCNFEEIILTLKDSRKVCFNRQTKMGKHLIRCDKRHPSSDKKQMQCMKKFFKKKNRKGQRKPKKHSGVPT
>Cxcl18.S_XP_041427176.1
MKLLSCLVLYSLLCGFSALQRADKEPHFAALSAVPRCLCHKPINHIHQIFIRSFEINMPNEYCKFKEIILTLKDSRLVCLNRQKKMGKHLIRCYNRHLSNDKKLMQCMKKFFKKKSSKGKRKSKIHSGGST
>Ccl5_XP_031752631.1
MKATLIILSVFLFVAFYNGAESAPAGYTQRNTETFNRRIDDFSKPTQIGSDVVSCCFDYIKKPIPPKHVADYFYTSSRCSRFAVVLVTRKNRKICANPEDEWVNNIINVLEVPETQS
>Ccl5.L_XP_018101813.1
MKAALITLTVFLFVAFYNEAESAPVGSDVVSCCFDFMKKAVPTRHMADYFYTSSRCSQFAVVLVTRKNRKICANPEDEWVKNIINALEMPEAV
>Ccl5.S_XP_041439628.1
MKAALITLTVFIFVAFYNEAESAPGGETKRRTEAFKRNIDEFSKPTQRGETKRSIEAFKRNIDEFSKQRQIGSDVVSCCFDYMKKPIPFKHMTDYFYTSSRCSKFAVVLVTRKNRKICANPEDEWVKNIINALEMPEATQKP
>Ccl19_XP_031750815.1
MALQLPLVFLLVASFWAVTQVTGANINPVDCCLRTNNKQIRWQNIRSYFRQDESSGCKIEAVVLITRRNKHLCTPPHEAWVQAITDRLDQKKLKHRN
>Ccl19.L_XP_018122795.1
MALQMPLIFLLIACAWALTQVSGANINPMDCCLRTNSKQIPWQNVKRYIVQDESSGCSINAIVLVTRRNIHLCAPPREPWVQTMIARFDRKKIKHHK
>Ccl19.S_XP_018100130.1
MALQMPLVFLIAACAWALTQVSGANINPMDCCLKTINKPIPWQNVKRYIRQDESSGCSINAVVLITRRNIQLCIPPHEPWVQTILARIDRKKIKHHK
>Ccl20a_XP_002939967.1
MALSWNLLRLHVLLAGLVFIICISQASGDYDCCTSYTQKKIPQKIIKGFYIQRSSEVCDIDAIVFEVAYKSPGNRNVLKSKLCADPKQKWVESRIEELKNKALKMKIQKKARKWKRIKKQNKIWI
>Ccl20a.L_XP_018119470.1
MALTWNLLLLIGLVFVISVSQASGDYDCCTSYRQKKIPQKIIKGFYIQKSSEVCDLDAIVFEVAYKSQINRKVSIKSRLCADPKEKWVQSRIEELKNKALKMKIQKKAQKKRIKKQIRN
>Ccl20a.S_XP_018121394.1
MALSWNLLLLIGLVFAISISQASGDYDCCTSYRHKKIPQKIIKGFYIQKSSEVCDLDAIVFEVVYKSPENRKVSIKSRLCADPKETWVQSHIEELKNKALKMNIQKKAQRWKWIKKQNKIWN
>Ccl20a2_XP_002935080.1
MALSWNLLRLQVLLIGLVFIICISQASGDYDCCTSYTQKKIPQKIIKGFYIQRSSEVCDLDAIVFEVAYKSPGNRNVLIKSRLCADPKQKWVESCIEELKNKALKMKIQKKARKWKRVKKQNKIWI
>Ccl20b_XP_017949963.1
MSRARYLCVLCLVALGLFCLTSTGEGVMYDCCYTYTRKQLPLKIIKGFTIQNSFEVCDIDAVIFITRKFRVCANPKEQWVINATDAISKRKKKTPQISKE
>Ccl20b.L_XP_018117958.1
MSCARDLCVLYLVALGLLCLISAGEADMYDCCYTYTKKQLPLKVIKDFTTQNSFEVCDIDAVIFITRKFRVCANPKEQWVINATKAISKRRKKTSKTD
>Ccl20b.S_XP_041420025.1
MSCARDLCVLCLVALGLLCLTSAGEAMMYDCCYTYTKKQLPLKVIKDFTTQNSFEVCDIDAVIFITRKFRVCANPKQQWVIDATKAISKRKKRSPKISTN
>Ccl21_XP_031750816.1
MRPIWTLLPLAVLTALLWDTADTQGTGNIVADCCLKTSDKRIPPGAVRAYQLQSRSNGCTETAIVFITKSDKRLCAPPQLKWVRKLIEKLDKAGKKSLKRKSPPSGAGGKRSRGDLPADG
>Ccl21.L_XP_018122786.1
MRPIWTLLPLAVLVVLLCDTVYMQGTGNIVADCCLRTSDKRIPLGAVRAYQIQSQNNGCPKNAVVFITKTNKQLCSTQGLKWVNKLMQKLDKLGKKSGKKKNTARGAGERRNRGDPPTHG
>Ccl21.S_XP_041436616.1
MRPMWILLPLAVVSALLCDTVYLQGTGNITGDCCIATRDRRISSGVFKAYRIQSQNTGCPIAAVVLITKNNRSLCVTPGLSWVRKLMKRLDKMGQKSGKKEECGKRSKRKNLPTDE
>Ccl25_KAE8631983.1
MHLRLVVLVTCIYFCISGTTGDFENCCLSYAKVTQYSGLYKHIRYYQLQEISESCNMRAVIFYLKKRIICANPMEQWVGLAIKQFHKMKYPKHQQMKAMYSG
>Ccl25.L_XP_041418031.1
MSMRLLVLVTFICLCIYGTTGDFENCCLSYAKVPHYSGLYKHIKYYQVQEISESCNMRAVIFYLKKRIICANPREQWVGLVIKQFQKMKLSKHHLMKTMYPG
>Ccl27.L_XP_041426308.1
MRLVILVLILCATLYCTDGLPTNFAHCCTEVARRIPQNLLPRVTGVQIQKSDGICNIRAVVLQVNNKKICMDPKNRSLQKWMKKRHPKKNVVRASHYPSV
>Ccl28_XP_004910497.1
MDIKPRAWLSAALFLGLLQISEEFFSGSISCCTEHSDQISRGLLQRVRKFEIQQNNGLCNIRAVVLYTKHKVLCANPDNVLLNQWIEKRKGKEKKKKNISWGSKKKRKGKKKRGKSIKRKNRKPTKKDKKKSVRNHPQQINQGQAPPRGF
>Ccl28.L_XP_018121707.1
MKPLAWLSAALFLGLVPISEEFFSGSISCCTEHSDKVSQGLLQRVRKFEIQQNNGICNIRAVVLYTKHKALCVNPNNVLLNEWIEKQKGKGKKKKNNSWGSKKKKKGRKKHRGKNLKRKNRKPTKKDTKKSALPSKQTF
>Ccl34_XP_002939963.1
MSSVKTMLCAALLITSIVFVTCDFGKIVSCCTRVSSRKPKDVLVNFLIQKEDLPCVEAILFTTNEGKFICSRPKAPWVSKKMKEIEAMKETTVNDN
>Ccl34.L_OCT81172.1
MSSVKTMLCAVLLIASIVSVTCDFGKIISCCTRVSTAKPKVALVNFLIQKEDLPCVEAIMFITNEGKILCSKPNTPWVRQKMKEIEAKKKTTTENGN
>Ccl34.S_OCT78934.1
MSSMKTMLSAVLLITFIVSVTCDFGKLVSCCNRVSSAKPKVALVDFLIQKEDLPCVEAILFITNEGKILCSRPNIPWVRQKMKEIIAKKNTTANVTEKNPPREEKTNNQVA
>Ccl34b_XP_004917825.1
MAAHKAMLRVLVLGLTLLSSGLFCLEQSEIDYRRPIKVNIECCTSVSKARIRYPIISHKEQPAANLCVKAVIFRTTSHGSFCSDPKAKWVRKKVENLKSGESTAPQKPKKKGRKNQKKRKPKQPRPTVKPSWFPLTPTATAQVRT
>Ccl34b.L_XP_018119471.1
MTVQRAMLRVLVLGLTLLSSGLLCLGQSDIDYRRPIRVNIECCTAVSKARIRYPITSYKKQSAANLCVHAIILRTTNHGSFCVDPKAKWVRKKVKRLNNGESKAPQKTKKKGRNNQKRKQKQPRPTVKPSRFPLTSTAPALT
>Ccl34b.S_XP_018121395.1
MTAQKTMLRVLMLALTLLSLGLLSSGQSEIDYRRPIKVNIECCTAVSKARIRYPITSYKEQSAANLCVDAIIFRTSNHGSFCVDPKAKWVLKKLKKLNNGESKAPRKPKKGRKNQKKKKPKQSRATVKPSWFPLTTTATAPVLT
>Ccl42a_KAE8624983.1
MKATCFALLVVLLLGISCDALSPFRSFKKNCCERIFMANKLKLGNISSYRKTAPFCKSQAYIVDIKGRGDLCFEIKESITNSLQEFDQQQKNGKDRKNENSVAADSKPLTK
>Ccl42a.L_NA
MKATCFALLVILLLGISCDALSPYRRYKTNCCRKVLIAKKLKLGNIISYRRTVSSCPQQAYFVDIKEKGVLCFEIKESITKILQKFDEQQKNGKN
>Ccl42a.S_OCT92303.1
MKATCFALLVILLLLGISCDALSPFRRYKETGCCSQLFHAKRIKLQNINSYRKTRSSCNQQAYIVDIKGIGDRCYKIQESLTKIMQKFDEQQKNGTN
>Ccl42b_XP_002935843.1
MQISVAALSLLLLTACCSQVHCGRGFLPTSCCFKFIKKWLSPKHVKSYYNTSSFCPHSAVVFTTKKGIKMCAKSSDKWVTDLIIQLPAN
>Ccl42b.L_XP_018102412.1
MQISLAVLSLLLLTACCSQVQCGRGFLPTSCCFKFTKNRLSPKQVKSYYITSSFCPHSAVVFTTRKGIKMCAKSSNKWVTDLIIQLPAN
>Ccl42b.S_XP_018105156.1
MQISLAVLSLLLLTACCSQVQCGFLPTSCCFKFTKNRLSLKQVKSYYITSSFCPHPAVVFTTRKGFKICARSSEKWVTDLIIQLPAN
>Ccl42c_XP_017947366.2
MQISMVALCLLLLTACCTQVQCGPGRNFSPTSCCFHYAKKRMSVGLFKDYYITSSFCSNPGVIFRTNNGNKICAKPSDKWVTDYMTILDQNAFSL
>Ccl42c.L_XP_018102413.1
MQISMVALCLLLLTACCTQVQCGPGGNFSPESCCFIYAKKQLPIRIFKDYYITSSFCSNPGVIFRTIKGKDICAQPSDKWVTDYMTKLDKNALSL
>Ccl42c.S_XP_041439201.1
MKMQILQIVFFLLLLISCCSYGKCGPVGSFVPDFCCFKFVQKPIKFRQIRGYFPTSSLCPKPGAIFVTYKGKQLCVKPQDKWVTNYIIQLDITKFNFF
>Ccl42d_XP_017947366.2
MQISMVALCLLLLTACCTQIQCVPGNFSPTSCCFNYAKKRMPIGLFNDYYNTSSSCSSPGVIFRTIKGHEICAKRSDKWVIDYMTRLDQNNLNL
>Ccl42d.L_XP_018102413.1
MQISMVALCLLLLTACCTQVQCGPGGNFSPESCCFIYAKKQLPIRIFKDYYITSSFCSNPGVIFRTIKGKDICAQPSDKWVTDYMTKLDKNALSL
>Xcl1_XP_002939964.1
MKLLFMALLIGLGMVLLTAETQGQGGELIFGKICLETKLMNKIKCKMLKSYVQQTSPVAAIMFTTQKNITICANPEQPWVKQAVQCLKTKKPRGSNPKKRTKKKKNGKAKSKSTP
>Xcl1.L_XP_018117852.1
MKLLLMALLIGLGMVLLATTMQGQEVILGKVCLETKLSKAMKCNRLKSYVEQTTPVAAIMFTTKKNKVICVNPEQSWVKQAVQCLKTKKSKGPNPKKKKSKKKNRKAKSKSTP
>Xcl1.S_XP_018120302.1
MKLLLMALLIGLGMVLLATTSQGQGGELIHGNVCLETKLNKAIKCNKLKSYTEQTTPVAAIMFTTKKNITLCANPVQPWVKQAVRCLKTKKPKGANPKKTDNSKKKNIKPKKSTP
>Xcl2_KAE8604933.1
MKLLHLALLICFGMDLLMSIQGLEGEVIRGPVCLETSSPKPLSFILIKDYIEQTNPIKAIMFTTKKDKLICANPEENWVKKAVQYLKRKAKRRTNLTEVTTAKEE
>Xcl2.L_OCT81174.1
MKLLYLALLFCLGMDLLTHIQGFEGEVIRGEVCLKAKPSKGLSLLLIKDYIEQTNPIKAILFITKRGRTICANPEQDWVKKVVQHLKRKAERKANSKVTTATTKLTTTTTKLSSTTTKLTTTTTKLTTTTTK
>Xcl2.S_XP_018120212.1
MKLLNLSLLICFGMDLLTHIQGLEGDLIKGQVCLEAKPSRGQGLPLILIKDYSEQTNPIKAILFITKKNRTICANPEENWVKLAVQYLKRKAEKKNKSTVTTAATKVTTAKEE
