# Supplementary material for: Gene Structure Analysis of Chemokines and Their Receptors in Allotetraploid Frog, Xenopus laevis
Source: Front Genet. 2022 Jan 20;12:787979. doi: 10.3389/fgene.2021.787979 (PMC8811506; doi:10.3389/fgene.2021.787979)
Supplement: Supplementary file 5 [file DataSheet1.FASTA]

# CDSs for Xenopus chemokines with Accession numbers. NAs show not identified in the public database. 

>cxcl2_XM_002941769.5
ATGCAGAGCCAGAGAAATTCACTGTACATGATTGGTTTCATTCTGCTTTTATCTCATTGTCTTCCAGCATCCTATGGAGACTCAATAATGAGGGAACTGCGTTGCCAATGTATCTCTACTGTATCAACCCCCTTTCACAAAAAACACATTCGCTCCTTAGAGGTTACTCCAAATGGTCCTCATTGTCCCAGGGTGGAAGTAATTGTGACGTTACGCAATGGAGTCCAACACTGTTTAAATCCAAAAGCCAAGTGGTTAACCACCGTTGTCAAAAAGATTCTTAAAAGGAATTCACAGAAGAAATGA
>cxcl2.L_XM_041591005.1
ATGCAGAGCCAGAGAAATTCACTGTACATGATTGGACTTTTTCTGCTTTTATCTCATTGCTTTCCTGAGTCATATGGAGGTTCAGCAATGAGGGAGCTGCGTTGCCAATGTATCACTACTGTATCAACCCCCTTTCATAAAAAACACATTCGTTCCTTGGAAGTTTTTCAAAAGGGTCCTCATTGTCCCAGGGTGGAAGTaatTGTGACATTACGCAATGGATTCCAACACTGTTTAAATCCAGATGCCAAGTGGTTAACCGCTGTTGTCAAAAAGATTCTCAAAAGGAGTTCACAGAAGAAATGA
>cxcl2.S_XM_018243454.2
ATGCAGTGCCAGATAAATTCACTGTACATTATTGGACTCATTCTGCTTTTATCTCATTGCCTTCCTGCATCATATGGAGGCTCAGCAGTGAGGGAGCTGCGTTGCCAATGTATAAATACCGTATCAACCGCCTTTCACAAAAAACACATTCGTTCCCTGGAGGTTTATCCAAAAGGTCCTCATTGTGCCAGGGTGGAAGTAATTGTGACATTGCGCAATGGAGTTCAGCACTGTTTAGATCCAGACACAAAGTGGTTAACATCTGTTGTCAAAAAGATTCTCAGAAGGAATTCACAGAAGAAATGA
>cxcl8a.1_XM_002942532.5
ATGGAAACCAAGAGAACTGTTCTGGCAATCCTGGCTTTCTGCCTGTTGTGCGCGGCTGTAACTGAAAGCATTCCAGTGTCAAGGACTGGAGAACTCAGGTGTCTGTGTATAACAACAGAAAAAAAGCCCATCCATCCCAAGCACATAAAGAATATTGAGATGATCCCTAAAGGACCTCACTGCAAAAACGTTGAAGTCATTGCAACTTTGACAAGTGGGGATGATGTCTGCTTGGAGCCAACAGCTCCATGGGTTAAGAGGATCATTGAAAAAATTCTAGCTAGCTCTAAGCCTGCAGCACCTGTTCCTGTCCTTTAA
>cxcl8a.1.L_NM_001097106.1
ATGGAAACCAAGAGAAGTGTCCTGGCAATACTGGCTCTCTGCCTGTTATGCGCTGCAGTAACAGAAAGCATCCCAGTGTCAAGGACCGGAGAACTCAGGTGTTTGTGCATAAAGACAGAAAGCAAGCCTATCCATCCCAAGCACATAAAGAATATCGAGATGATCCCTAAAGGGCCCCACTGCAAAAACGTGGAAGTCATTGCAACTTTGACAAGTGGGGACGATATCTGCTTGGAGCCAACAGCCCCATGGGTTAAGAGGATCATTGAAAAAATTCTAGCTAGCTCTAAGACACCTGTTTCTGCTCTTTAA
>cxcl8a.1.S_XM_018243455.2
ATGGAAACCAAGAAAACTGTTCTGGCAATCCTGGCTCTCTGCCTATTGTGTGCTGCAGTAACAGAAAGCATCCCTGTGTCAAGGACCGGAGAACTCAGGTGTCAGTGTATAACAACAGAAAGGAAGCCCATCCATCCCAAGCACATAAAGAATATTGAAATGATCCCTAAAGGACCCCACTGCAAAAATGTGGAAGTCATTGCAACTTTGACAAGTGGGGATGATATTTGCTTGGAGCCAACAGCCCCATGGGTCAAGAGGATCATTGACAAAATTCTAGCTAGCTCTAAGGCTCCTTTACCTGTTGCTGCTCTTTAA
>cxcl8a.2_XM_002942531.4
ATGGAAACCAAGAGAACTCTTCTGGCAATCATGGCTCTCTGCCTGTTGTGCGCTGCAGTAACTGAAAGTATGTCGCTAACAAGGATTCAAGAACTAAGGTGTCTGTGCATAAAGACAGAAAGCAAGCCCATCCATCCCAAGCACATAAAGAATATTGAGGTGATCCCTAATGGGCCACATTGCAAAAATGTGGAAGTCATTGTAACTTTGACAAATATGGAAGAAGTGTGCTTGGAACCATCAGCCCCATGGGTTAAGAAAATCATTGACAAAATTCTAGCTAGCTCCAAGGTCCCAGAACCTACTCCTGTTGCTTAA
>cxcl8a.2.L_XM_018252450.2
ATGGAAACCAAGAGAACTGTTCTGGCAGTCCTGACTCTTTGCCTGTTGTGGTTAACAGTAACTGAAAGCATGTCACTAACAAGAATTCAAGAACTCAGGTGTCTGTGCATAAAGACAGAAAGCAAGCCCATCCATCCCAAGCACATAAAGAATATTGAGGTGATCCCTAATGGGCCACACTGCAAAAACGTGGAAGTCATTATAACTCTGACAAATGGGGAAGAAGTCTGCTTGGAACCATCAGCTCCATGGGTTAAGAAGATCATTGACAAAATCCTAGCTAGCTCTAAGACTCCAGAACCTACTCCTGCTGTTTAA
>cxcl8a.2.S_XM_018242780.2
ATGGAAACCAAGAGAACCGTTCTGGCAGTCCTGGCTCTTTGCCTGTTGTGCGCAGCATTGACTGAAAGCATGTCACTAACAAGGATTCAAGAACTCAGGTGTCTCTGCATTAAGACAGAAAGCAAGCTCATCCATCCCAAGCACATAAAGAATATTGAGGTGATCCCTAATGGGCCACACTGCAAAAACGTGGAAGTCATAGTAACTCTGACAAATGGACAAGACATCTGCTTGGAACCATCAGCCCCATGGGTTAAGAAGATCATTGACAAAATTCTAGATAGCTCTAAGACTCCAGAACTTACTCCTGCTGTTTAA
>cxcl8b.1_XM_004911120.3
ATGAGTGCTAAAATCATTGTTACTTGTCTTGCTTTGTGCCTGCTTTATTCCACTCTTACTCAAGGCATGACACTGTCAGGAACAGGGCTGTTAAACTGTAAGTGTCTGAACACTATCCGCCAATTCATCCATCCTCGATATCGTCAACAGGAGGTTATTAATTATGACTGTGAAAATGTAGAGGTTATAATCACTCTTACAACAGGGATAAGTGTGTGTGTGGATCCCTCTCAACCATGGGTACAAAGGATTATCAATAAGAAAATATCAGAAAGGGAACAAAAATAA
>cxcl8b.1.L_XM_041591027.1
ATGGGTTCTAAAATCATTGCTGCTAGTGTTGCTTTGTGCCTGCTTTACGCTGCTCTTACTCAAGCTATGACACTGTCAGGAACAGGGCTGAAGCCAAACTGTCGGTGTCTGGAGACTTTCTCTAAATTCATCCATCCTCAATTCCGCTTAAATGAGGAGCTCAACAATGAATGTGATAATATAGAAGTTATAATCACTGTTACAACAGGAATAAGTGTGTGTGTGGATCCCTCAGCACCATGGGTTCAAGGGATTATCAAGAAAAATTCTCTACAAGCAGGCAACAGAGATAAGTAA
>cxcl8b.1.S_XM_018242782.2
ATGAGTACCAAAATCATTGTTGCCAGTCTTGCTTTGTGCCTGCTTTACACTACTCTTACTCAAGCTATGACACTGTCAGGAACAGGGCTGAAGCCAAACTGTCAGTGTCTGGAAACTGTCTCTACATTCATCCATCCTCGATTTCGTCAAAACGTGGAGCTTAATTATGAATGTGAAAGTGTAGAGGTTATAATCAATCTTACAACAGAAACACGTGTGTGTGTGGATCCCTCTGCAAAATGGGTAAAAAGGATGATCCAGAATATATCAGAATAG
>cxcl8b.2_XM_002942530.5
ATGAGTGCTAAAATATTTGCTGCCACATTTGCTTTTTGCCTGCTTTATACTGCATTTTCTAAAGGTGTGTATAAAATTAAAACTTCTGAAGGACTACGGTGTCAGTGCATACACACCCATTCTGCTTTCATCCCTCCGCGACTGTACAAAAGTGTGGAACTTATACCCAGTGGTCCCCACTGCAAAAATGTAGAAGTTATCATCACAATTACATCTGGCGAACGTGTGTGTGTGGATCCTTCTCAGCGCTGGGTGCAAAGAATTATCAACAGCATAATAGAAAGCAACAATAATAAGGAGCTGTTGACTCAAATAGAAGACTTCTAA
>cxcl8b.2.L_NM_001097754.1
ATGAGTGCTAAAATATTTGCTGCCACTTTTGCTTTTTGCCTGCTTTATACAGCATTTTCTGAAGGTGTGTATAAAATAAAAAAATCGTCAGCCCTACGGTGTCAGTGCTTAACGACCCACTCTGCTTTCATCCCACCTCGACTGTACAAAAGTGTGGAACTTATACCCAGTGGACCCCACTGCAAAAATCTAGAAGTCATAATCACAATTAAATCTGGGGAACGTGTGTGTGTGGATCCATCTCAGCGCTGGGTAGAAAGGATTATCAAAAGCATATTAGAAAGCAACAAAAATGAAGAGCCAGTGACACAAACAGATCGCTAA
>Cxcl9_XM_002940574.4
ATGGCTGTGGGTAAAGCACTTGCCCTCTTCTGCGGTCTGCTCCTCATCCTGTCCTGTGTTTGTGGAATGTCCCCACTTGGGAAACAACGCTGCATGTGCAAAGGGCGCGGTGCCGAAAGGATCAGTACCCAGCATCTGAAAAAACTGGAGGTGTTTCCAATGAGTTTTGGCTGTGATGAGATTGAGGTCATTGTAACAATGAAATCAGGAAGTAAGATCTGCCTCAATCCTCAATCAAAATTTGCCAACAAACTCCTTTCTGCACTGCGGAAAAAGAGATCTTCAAAGTGA
>Cxcl9.S_XM_018242795.2
ATGGCTGTGGGCAAAGCACTTGCTGTCTTCTGCGGTCTGCTCCTCATCCAGTCCTATGTTTGTGGGATGTCCCCTTTTGGGAAACAACGCTGCTTGTGCAAAGGACGTGGTGCCGAAAGGATCAGTACCCCGAATATAAAAAAACTTGAGGTGTTTCCAGCAAGTTTTGGCTGTGATGAAGTTGAAGTTGTTGCTACAATGAAATCAGGAAATATGATCTGCCTCAACGCCCAATCAAAATTTGTCAACAAACTCATGACTGCCCTACGAAAAAAAAGATCCTCAAAGTGA
>Cxcl10_XM_002940575.4
ATGACTCCGGATAAAGCATGTGTCATGATTGTTGGTCTGCTTGTCATTCTGGCCTATGTTCATGGTATGTCCCCTGGTGGAAACCGACGTTGCTTGTGCAAACGGCATGTTGCCAAAAGGTTTGATCTCAGATCTTTAAAAAAAGTTGCGGTGTTCCCAATATCCCCTGGCTGTGAGAATGTAGAGATCATTGCTACATTGAAATCTGGCCAACATATCTGCATCGATCCTGAATCAAAAAGCATCAACAAACTTATTTTTGCTTTAAAGAAGAAAGGGTACAACAAAGCGATTGGCTAA
>Cxcl10.L_XM_018252587.2
ATGGCTGTGGATAAAGCACTTGTTGTGATTGTTGGTCTGCTTGTCATCCTGGCCTATGTTCATGGTATGTCCCCTGGTGGGAAACGACGCTGCCTGTGCAAAGGGAATGGTGCCAAAAGATTTGGCCTCAAATCTTTAAAAAAAGTTGAGGTGTTCCCAGTATCCCCTGGCTGTGAGAATGTGGAGATTATTGCTACACTGAAATCTGGCCATCTCATTTGCATCAATCCTGAATCAAAAACCATCAACAAACTTATTTTTGCTATGAAAAAGAAATGGGACCACAAATCGATTGGCTAA
>Cxcl10.S_XM_018242792.2
ATGGGTGTGGATAAAGCAGTTGTCATGATTGTTGGTCTGCTTGTCATCCTGGCCTACGTTCATGGTATGTCCCCTGGTGGGAAACGACGCTGCCTATGCAAAGGGCATGGTGCCAAAAGGTTTGCTCTCAAATCTTTAAAAAAAGTTGAGGTGTTTCCAATTTCCCCTGGCTGTGAGAATGTAGAGATCATTGCTACACTGAAATCTGGCCGTCTTATCTGCATCAATCCTGAATCAAAAACCATCAACAAACTTATTTTTGCTATGGGAAAGAAATGGGACCACAAATCGATTGGCTAA
>Cxcl11_XM_002940578.3
ATGGACAGCAAATATGCTATCATCATCCTCTGTGTCCTCATTCTCTCCGCTGCTCTTATAGAAGGACAAGGTACTAAAGGGAGACGCTGCTTATGCAAAAAAATGTCCAAAAAGCTCAGTCCTAAACGCTTGATAAAAATCGAAATCTATCCAGCAGGTTATAGATGTGAAAACATTGAATATGTGGCCACCATGAAAGGCAGTAAAAAAACAAAATGCTTCAGTCCAAATTCAAAACTGTTGAAGGAAATAATGTCTCCAAAGGGGAAACTACAATCCATTAAAATAATTAAACACGAGTAA
>Cxcl11.L_XM_041591080.1
ATGGCCAGCAAATATGCTATCATCCTCTGTGTCCTCATTCTCTGCGCTGCTCTTATAGAAGGGCAGGGTACTGGTGGGAGACGCTGTTTATGCAAAAAACTGTCCAAAAAGCTCCGTCTGAAAGGCCTGATAAAAATTGAAGTCTATCCGGTGCATTCTAGATGTGAAAATGTTGAATATGTGGCCACCATAAAAGGCAGCAAAAAAACGAAATGCCTCAGTCCGAAAGCAAAATTGTTGAATGAAATTCTGTCTGCAAAGGGGAAACTACAGTCCATTAAAGTAATTAGATATGAGTAA
>Cxcl11.S_XM_018241068.2
ATGGACAGCAAATATGCTATCATCCTCTGTGTCCTCATTCTCTCCGCTGCTCTTACAAAAGGGCAAGGTATTGGAGGGAGACGCTGTTTATGCAAAAAACTGTCCAAAAAGCTCAACCTGAAACACCTGATAAAAATCGAAATATTTCCAGTTCGTTCTAGATGTGAAAATGTTGAATATGTGGCCACAATGAAAGGCAACAGAAAACCTAAATGTCTCAGTCCAAAATTAAAACTGTTGAAGGATATACTGTCTGGAAAGAGGAAACAACAGTCCATTAAAGTAATAAAACACGAGTAA
>Cxcl12_NM_001015764.1
ATGGACATAAGGACTCTAGCTCTGTTTTCCATTCTGCTGGGATCCCTCTGCCTTTCTGAGGGAAAACCAGTCAGCTTGGTTTACCGATGTCCCTGCAGATACTTTGAAAGCAATGTGCCAAAAAGCAACATCAAACACCTGAAGATCCTTTCCACTAGCAACTGCTCCCTGCAAATTGTGGCCCGCCTGAAACACAATGGTAAACAGATATGCCTGGACCCCAAGACTAAATGGATTCAGGAGTACCTGGAGAAAGCCCTGAACAAGAAGGTAAAGACTTAA
>Cxcl12.L_NM_001171778.1
ATGGACATAAGGACTCTAGCTCTGCTCTCCATCCTGCTGGGAACCCTCTGTCTCACTGAGGGAAAACCAGTCAGCTTGGTTTACCGATGTCCCTGCAGATACTTTGAAAGCAATGTGCCCAAAAGCAACATCAAACACCTTAAGATACTCTCCACTAGCAACTGCTCCCTGCAAATTGTGGCCCGCCTGAAACACAATGGTAAACAGATATGCCTGGACCCCAAGACTAAATGGATTCAGGAGTACCTGGAGAAAGCCCTGAACAAGTAA
>Cxcl12.S_XM_018227643.2
ATGGACCTAAGGACTCTAGCTCTGCTCTCCATCCTGCTGGGAACCCTCTGCCTCTCTGAGGGAAAACCAGTCAGCTTGGTATATCGGTGTCCCTGCAGATACTTTGAAAGCAATGTGCCCAAAAGCAATGTCAAACACCTGAAGATCTACTCCACTAGCAACTGCTCCCTGCAAATTGTGGCCCGTCTGAAAAACAATAGTAAACAGATATGCTTGGACCCCAAGACTAAATGGATTCAGGAGTACCTGGAGAAAGCCCTGAACAACAGCCTGCACAGCGACAACTGA
>Cxcl13a_NA
ATGATGAGTATGAAACATATTGCTGTGGTGTCTGTCATTGCCTTGCTGGCAATACTACATTGTGTCGCAGGTTTAAGTTTAGAACCCAAATTACCAGGTGGAAGATGCAAATGTTTCAAACAGACAAATAGTTTCATAAAACCCAGCAAGCTGACACGGGTTGAATTTTTCCCTCCAGGACGCAGCTGTCCACAATTGGAATGTTTAGTAACACTGAAGAATGGTGATATTGTATGTGTCAATCCACAAGCTGCATGGCTGCAACGCCTCATTGCTTATTTGAAAGAGAAATCTGAAAAGAATAGAGCGGTGTCACCAATATGA
>Cxcl13a.L_XM_018252776.2
ATGAGCATGAAGCATATTGCTGTGCTGTCTGTCATTGTTTTGCTAGCAATACTACATTGTATTGCAGGTAGTCTGGAACCAAGATTACCAGGTGGAAGATGCAAATGTTTCAAACAGACAAATCAGTTCATAAAACCCAATAAGCTGACAAGAGTTGAATTCTTCCCTCCAGGACGAAGCTGCCCACAACTGGAATGTTTAGTAACCCTGAAGAATGGAGAAATTGTGTGTGTCAATCCACAAGCTGTATGGCTGCAACGCCTCATTGCCTATTTAAAAGAAAAAAGTTCTGCGGCAGACAGTACACCAATATGA
>Cxcl13a.S_XM_041577589.1
ATGAGCATGAAACATATTGCTGGGCTGTCTGTCATTGTCTTGCTGGCAATACTACATTGTGTTGCAGGTTTAAGTCTGGAACCCAGATTACCAGGTGGAAGATGCAAATGTTTCAAACAGACATATCAGTTCATAAAACCCAACAAGCTGACACGGGTTGAATTTTTCCCTCCAGGACGCAGTTGTCCCCAATTGGAATGTTTAGTAACCCTGAAGAATGGTGATATTGTGTGTGTCAATCCGAAAGCTGGATGGCTGCAACGCCTCATTGCCTATTTAAAAGAGAAAAATGGAGGAAAAAGAGGTGTGTCAGTGGCAAATAGTACATCAATATGA
>Cxcl13b_XM_031895092.1
ATGAGGTGGATTGCTGTCCTGCTGTGCTTAGCACTCTTACTTGAAGGCTGCTCATTAATATCAGGATTCCCTTGGGAGAGCCTTATGGTTGGAAGAAAATGCAGGTGTTTGAAACAGACCAAAAAAAGGCCATCTTCCATTCATCGTATTCAAGTCTTTCCTGAAAGCTATAAATGCAGAACACAGGAGGTGCTTGTCTTTCTAAAGAACAAACAAATTGTCTGTGTAGACCCAGAAGCAAGATGGATTCAAGTACTGATATTTAATTCACAAAAAGAGCGAGGGGAAAAAAATTGA
>Cxcl13b.L_XM_018252810.2
ATGAAGTACATTGCTGTCCTGCTGTGCTTAGCACTATTAATGGAAGGCTGCTCTTTAATAACAGGATTTCCTTGGGAGAGCCTTAAGACTGGAAAAAAATGTAGATGTTTGAAACAGACCAATAAAAGGCCATCTTCCTTTTTTCGTATTCAAGTGTATCCTGAAAGATTTAACTGCAGAAAGAAGGAGGTCCTGGTCTTCCTAAGAACCAAACACATTATCTGTGTAGATCCTGAGGCAAGATGGCTTCAAGTGATGATATCCAATTCACACAAAAAACACAATGAGAAAAGTGAAAATAATACTTAA
>Cxcl14_NM_001114242.1
ATGAGACCCATCATAGCTGCACTCCTTCTGCTCCTTATAGCGGTCTGTACACTCCATGTGGAAGGTTCAAAGTGCAAATGTTCCAGAAAGGGGCCAAAAATAAGATTTACAGATGTGCAAAAACTGGAAATCAAGCCAAAATATCCATACTGTGAAGAAAGGATGATAATCGTAACCATGCAGAATGTCTCTCGGTTCCGAGGCCAGCAATATTGCTTGCACCCTAAACTCCACAGTACAAAAAAATTCCTGAAGTGGTACACAATATGGAAGGATAAAAACAGAGTATATGAAGATTAA
>Cxcl14.L_NM_001092729.1
ATGAGACCCATCACAGCGGCACTCATTCTGCTTCTTGTAGCAGTCTCTACATTGCATGTTGAAGGTTCAAAGTGCAAATGTTCCAGAAAGGGGCCAAAAATAAGATTTACAGATGTGCAGAAACTAGAAATCAAGCCAAAATATCCATACTGTGAAGAACGGATGATCATTGTAACCATGCAGAACGTGTCACGGTTCCGAGGCCAGCAATACTGCCTGCACCCTAAACTCCACAGTACAAAAAAATTCCTGAAGTGGTACACAATATGGAAGGATAAAAACAGAGTATATGAAGATTAA
>Cxcl16_XM_002940043.5
ATGAAATTCCCTGCCAGGATGTGGATCCGACTGCTCCTTGTCTGCCTGCTGTCTGTTCACTCAGCAGTGGCGCAGTTTGGCGCAAACGCTGGAGCTTGCTGTTTCGATATGAAACCCAGGGACCCGCCGACAGACGCCTTGTTCAGGCTGTACAAGGAGAAAGTGAAGGGTTTTGAGGAATGCCCACATTATCGAGTTCAATTCAAGTTCGACAAGGGAAAGATATGCGCTTCAAAACATGACGCCTGGGTCGAGAAACTGATATGCCATCTCAAAAAGGATAGCTATTTCTGTGCCAAGCACGGGGATTCTGGATCTCGTCCGGATTTTTCCAAGGATTCGAAGAAAGTTCCAACCACAATCCCTCCAGCCCCCGACGTAGCCGGCGATAGCAAGAAGCCCCCGGGGCCCGCTGTCACCCAACGTGCCCCTAATGCCAACACCCAGAAGGCCACAACTGCCCCAAGCGGCACGGAAGCTGCCCCAACAGAACAGGCAGCTGTGCCCGGTGACTACCCGGTTACGCCGACTCAATACTCAGCCGTGGCAAAGGAACAGGACAAAGAGAGGCTTGAGAATCCCGAAACGATAGACAAGGAAACCGGAGTCTCGTCATCCATGAAAACGGCGATAATATCCTTAGTGTTCATCAGCCTTTTCCTTGTGGCCCTCGTCGCTTTCCTCATCTGCAGGAGGAGGAGGAAACCAGAATCCGGTACAGGAGAGGAGATAAAGGATCTGACCCCTAAGGGGCAACAAGAGACAGTACAGACTAACAGCCAAAAATCCTTTGCCTAA
>Cxcl16.L_XM_018253739.2
ATGTCTCAGCCAGTCCTCCTGCTCCTTGTCTGGCTGATGTCTCTTCACTCAGCTGTAGCGCAGTACGCTGAGAAAGGAGGCTGCTGTGACCATCTGCAACCCAAGAAAAGGCCGGAACCGGACATGTTGAAATTGTATAAGCAGAAAGTGAAGACTTATGTTGAATGCCCTCACAGCAGAGTCCAATTGAAATTTCCCAATAGAAACGTGTGCGCTTCAAAACATGACGAGTGGGTCCAGGAACTGATATGTCACATAAAAAAAGACAGTACAGACAGTTTCTGTGCCAAATATAAGGATCCTGCATCAGGTCCGGATTATTCCAAGGGCTCTGAGCAAGCTCCACCCACAATCCCTCCAGCCAGAGCAGAGTCCATCACAGAAAGCAATAGCAAGCAGGCACCGGGGGTTGTGGTGACACAACCTGTGTCTATTGTCACATCACACAGACCCACAAGTGGTAAAGAAGAGGCGCCAACAGAATACGCAGCTGTGCCAAGCGATAATGAAGCCGCGCCAAGTGAATACCCAGTGGTAAACCAAGAGGGAGAAGACTCAGAGAGACTTGAAGATTCCAAATGGAAGGACAGGAAGGAAGCCGGCATCACGTCATCTACGAGAACAGCGATAATATCGTTAGTATTTATCAGCCTTTTCCTCATGGCCCTCGTTGCCTTCCTGATCTGCAGAACGAGGAAAAGACAAGAATCCCATACGGAACTGGAGAAAATGGGACTGTCCTCCTCTGAGGAGTGA
>Cxcl16.S_XM_018239666.2
ATGTCACACCCAATCCTTCTGCTCCTTGTCTGCCTCTTGCCCATTCACTCAGGAGTAGCGCAGTACGCTGGGAAAGGAGGCTGCTGTGATACATCGAGTCCCCAAAACAAGCCGACAGACTCATTGTTGAAACGGTATAAGGAGAGAGTGAAGAGTTACGAGGAATGTCAACACAGCAAAGTAAGACTCCAATTTGAAAAGGGACACATATGCGCTTCAAAACATGACAACTGGGTGCAGGAACTGATATGCCACATAAAACCAGAAAGTACCGACAGTTTCTGTGCCAAGTATAAGGATTCTAGATCTGGTCCGGATTATTCCAAGGGCTCGGAGAAAGCTCCACCCACTTCCCCTCCAGCCGGAGCAGATGCCAACGTAGTAAGCAATAGCAACCAGGCACCGGGGGGCGCTGTGACACAACGTGTGCCGACAACTGCACCGAGTAGTAAAGAAGCGGCACCATCTGAATATACAACTGTGCCAGGCGATTATGAAGACGTGCCAAGCGAATACCCAGTCTCGCCAAGGGAATTTGCTGTGGGAAACCAAAAAGAAAAAGACTCAGAGAGACGGGAGAATCTTGAATCGACGGAAGGGAAGAAAGAGGGTGTCACGTCATTTATGAAAACAGCGATAATATCTCTAGTATTTATCAGCCTTTTCCTGGTGGCCCTCGTCGCTTTCCTGATCTGCAGAAGGAGAAAAGGACCAGAACCGGCTACGGAACAGGAGAAAGAGGGACTGTCCTCAGCGTAA
>Cxcl18_XM_002939554.5
ATGAAACTTTCCGCTTGTCTAGTGCTTTCCTCCCTCCTGTGTGTAATCTCTGTTCTTCAACAAGCAGATACAGAACTGTACTTTGCAGTCCCCAGGTGCCAGTGCCATCAAACCATCAACGAAATTCACCAGAAACACATTAAGTCTTTTAAAATTAACATACCATATGAATACTGCAAATTTACAGAAATCATATTAACCTTGAAAGATTCCAGAGATGTATGCTTGAATAGACAGGCAAAGATGGGAAGAAACCTGATTCGTTGCTGGAAAAGGCATTCAAGCATTGATAAGTGTAGGAAAAATGTTTTTAAACGGAAGAATTCAAAAGGCCAAAGAAAACCCAAAACAGATTCTGGTGGATCCACTTGA
>Cxcl18.L_XM_041569132.1
ATGAATCTTCTCTTTTGTCTAGTGCTTTTCTCCCTCTTGTGTGTAATCTCTTCTCTTCAGCAGGCAGGTACAGAACCTCTGTTTGCCGCCCTCAGTGCAGTCCCCAGGTGCCAGTGCCATAATCCTATCAACCAAATTCACCATAAATTCATTGGTTCTTTTAAGGTTAACAGGCTAAATGAATACTGCAACTTTGAAGAAATCATACTAACCTTGAAAGATTCCAGAAAAGTATGTTTCAATAGACAGACAAAGATGGGAAAACACTTGATTCGTTGCGATAAAAGACATCCAAGCAGTGATAAGAAGCAGATGCAATGCATGAAAAAGTTTTTTAAAAAGAAGAATCGAAAAGGCCAAAGAAAGCCCAAAAAACATTCTGGTGTACCCACTTGA
>Cxcl18.S_XM_041571242.1
ATGAAACTTCTCTCTTGTCTAGTGCTTTACTCCCTCCTGTGTGGATTCTCTGCTCTTCAGCGCGCAGATAAAGAACCTCATTTTGCCGCCCTTAGTGCAGTCCCCAGGTGCCTGTGCCATAAACCCATCAACCACATTCACCAAATATTCATTCGCTCTTTTGAGATTAACATGCCAAATGAATACTGCAAATTTAAAGAAATCATATTAACCTTGAAAGATTCCAGACTTGTATGTTTGAATAGACAGAAAAAGATGGGAAAACACTTGATCCGTTGCTATAATAGGCATTTAAGCAATGATAAGAAGCTGATGCAATGCATGAAAAAGTTTTTTAAAAAGAAGAGTTCAAAAGGAAAAAGAAAATCCAAAATACATTCTGGTGGATCCACTTGA
>Ccl5_XM_031896771.1
ATGAAGGCAACACTGATCATTCTTTCAGTTTTTCTCTTTGTGGCTTTTTATAATGGAGCCGAGTCTGCACCAGCAGGATATACCCAAAGGAACACTGAGACTTTTAACAGGAGGATTGATGACTTTTCAAAGCCAACACAAATTGGTTCAGATGTCGTCTCCTGCTGTTTTGATTACATAAAGAAGCCAATCCCACCCAAACACGTGGCTGATTACTTCTACACCAGTAGCCGCTGCTCCCGATTTGCAGTTGTCCTTGTCACCCGAAAGAATCGAAAGATATGTGCAAATCCAGAAGATGAATGGGTCAATAACATCATTAATGTCCTGGAGGTGCCTGAAACACAATCATAA
>Ccl5.L_XM_018246324.2
ATGAAGGCAGCACTGATCACTCTTACAGTTTTTCTATTTGTGGCTTTTTATAATGAAGCTGAGTCGGCACCAGTTGGTTCAGATGTCGTCTCCTGCTGTTTTGATTTCATGAAGAAGGCAGTCCCAACCAGACACATGGCAGATTACTTCTACACCAGCAGCCGCTGCTCTCAATTTGCAGTTGTTCTTGTCACCCGGAAGAATCGGAAAATATGTGCAAATCCAGAAGATGAATGGGTCAAGAATATCATTAATGCCCTGGAGATGCCTGAAGCAGTATAG
>Ccl5.S_XM_041583694.1
ATGAAGGCAGCACTGATTACTCTTACAGTTTTTATCTTTGTGGCTTTTTATAATGAAGCTGAGTCCGCACCAGGAGGAGAAACCAAAAGGCGCACTGAGGCTTTTAAAAGGAACATCGATGAATTTTCAAAGCCAACACAAAGAGGAGAAACCAAAAGGAGCATTGAGGCTTTTAAAAGGAACATCGATGAATTTTCAAAGCAAAGACAAATTGGTTCAGATGTTGTCTCCTGCTGTTTTGATTATATGAAGAAGCCAATCCCTTTCAAACACATGACAGATTACTTCTACACCAGCAGCCGCTGCTCCAAATTTGCAGTTGTTCTTGTCACCCGGAAGAATCGGAAGATATGTGCAAATCCAGAAGATGAATGGGTCAAGAATATCATTAATGCCCTGGAGATGCCTGAAGCAACACAGAAGCCATAA
>Ccl19_XM_031894955.1
ATGGCTCTGCAATTGCCCCTCGTCTTCCTCCTCGTTGCCTCCTTCTGGGCAGTGACTCAGGTGACCGGCGCCAACATAAACCCAGTGGACTGTTGCCTGAGAACCAACAACAAGCAGATAAGGTGGCAAAATATAAGAAGCTACTTCCGACAAGATGAGTCCAGTGGGTGCAAAATCGAGGCTGTTGTGTTAATCACTCGGAGAAACAAACACCTCTGCACTCCTCCCCATGAGGCCTGGGTACAGGCTATTACTGACAGATTAGACCAAAAAAAGcTCAAACACCGTAACTGA
>Ccl19.L_XM_018267306.2
ATGGCTCTGCAAATGCCCCTCATCTTCCTCCTCATTGCCTGCGCCTGGGCATTGACTCAAGTGTCCGGTGCCAACATAAACCCAATGGACTGCTGCCTGAGAACCAACAGCAAACAGATTCCATGGCAAAATGTGAAACGTTACATAGTCCAAGATGAATCCAGTGGCTGCTCAATCAATGCCATTGTGTTAGTCACTCGGAGAAATATCCACCTCTGTGCTCCTCCCCGTGAGCCCTGGGTACAGACTATGATTGCCAGATTTGACAGAAAAAAGATTAAACATCATAAGTGA
>Ccl19.S_XM_018244641.2
ATGGCTCTGCAAATGCCCCTCGTCTTCCTCATCGCTGCCTGCGCCTGGGCACTGACTCAAGTGTCTGGTGCCAACATCAACCCCATGGACTGCTGCCTGAAAACCATCAACAAGCCGATTCCATGGCAAAATGTGAAACGCTACATCCGGCAAGATGAATCCAGTGGCTGCTCAATCAATGCCGTTGTGTTAATCACTCGGAGAAACATACAGCTCTGTATTCCTCCCCACGAGCCCTGGGTACAGACGATCCTTGCCAGAATAGACAGAAAAAAGATTAAACATCATAAGTAA
>Ccl20a_XM_002939921.5
ATGGCTCTTAGCTGGAATCTGCTCCGACTGCATGTCCTGCTCGCTGGGCTTGTATTTATCATTTGTATTTCTCAAGCATCTGGGGACTATGATTGCTGTACTTCCTACACACAGAAAAAGATCCCCCAGAAGATTATCAAAGGATTCTACATACAAAGATCAAGCGAGGTCTGCGACATTGATGCAATTGTGTTTGAAGTTGCATACAAGTCACCTGGAAATCGCAATGTGCTTAAGTCCAAGCTGTGTGCAGACCCCAAGCAAAAGTGGGTTGAAAGCCGCATTGAAGAACTAAAGAATAAAGCTTTAAAGATGAAGATCCAGAAGAAGGCACGAAAGTGGAAGAGGATAAAGAAACAAAACAAAATCTGGATCTGA
>Ccl20a.L_XM_018263981.2
ATGGCTCTTACTTGGAATCTGCTTCTCCTCATTGGACTTGTATTTGTCATTTCTGTTTCTCAAGCGTCTGGGGACTATGATTGCTGTACTTCCTACAGACAAAAAAAGATCCCCCAGAAGATTATCAAGGGATTCTACATCCAAAAATCAAGCGAGGTCTGTGACCTGGATGCAATTGTGTTTGAAGTTGCGTACAAGTCACAGATAAATCGCAAAGTGTCTATCAAGTCCAGGCTGTGTGCAGATCCCAAGGAAAAGTGGGTTCAAAGCCGCATTGAAGAACTAAAGAACAAAGCTTTAAAGATGAAGATCCAGAAGAAAGCACAAAAGAAGAGGATAAAGAAACAGATTCGCAACTGA
>Ccl20a.S_XM_018265905.2
ATGGCTCTTAGTTGGAATCTGCTCCTGCTCATTGGGCTTGTATTTGCCATTTCTATTTCTCAAGCCTCCGGGGACTATGATTGCTGTACTTCCTACAGACACAAAAAGATCCCCCAGAAAATTATCAAGGGATTTTACATCCAAAAATCAAGTGAGGTCTGCGACCTTGATGCAATTGTGTTTGAAGTTGTGTACAAGTCACCTGAAAATCGCAAAGTGTCTATCAAGTCCAGGCTGTGTGCAGACCCCAAGGAAACGTGGGTTCAAAGCCACATTGAAGAACTAAAAAACAAAGCTTTAAAGATGAATATCCAGAAGAAGGCACAAAGGTGGAAATGGATAAAGAAACAAAATAAAATCTGGAATTGA
>Ccl20a2_XM_002935034.5
ATGGCTCTTAGCTGGAATCTGCTCCGACTGCAAGTCCTGCTCATTGGGCTTGTATTTATCATTTGTATTTCTCAAGCATCTGGGGACTATGATTGCTGTACTTCCTACACACAGAAAAAGATCCCCCAGAAGATTATCAAAGGATTCTACATACAAAGATCAAGCGAGGTCTGCGACCTTGATGCAATTGTGTTTGAAGTTGCATACAAGTCACCTGGAAATCGCAATGTACTTATTAAGTCCAGGCTGTGTGCAGACCCCAAGCAAAAGTGGGTTGAAAGCTGCATTGAAGAACTAAAGAATAAAGCTTTAAAGATGAAGATCCAGAAGAAGGCACGAAAGTGGAAGAGGGTGAAGAAACAAAACAAAATCTGGATCTGA
>Ccl20b_XM_018094474.2
ATGTCTCGTGCCAGATACCTGTGTGTGCTGTGCCTGGTGGCCCTTGGACTTTTTTGCCTGACCAGCACTGGAGAAGGCGTCATGTATGATTGCTGCTACACGTACACCAGGAAGCAGCTGCCTTTAAAAATTATTAAAGGTTTTACAATCCAGAATTCCTTTGAAGTGTGCGACATTGATGCAGTGATCTTTATTACAAGGAAATTCCGAGTCTGTGCAAATCCCAAGGAACAGTGGGTCATTAATGCCACTGATGCAATCAGCAAAAGAAAAAAGAAAACTCCCCAAATCTCAAAAGAATAA
>Ccl20b.L_XM_018262469.2
ATGTCTTGTGCCAGAGATCTGTGTGTGCTGTACCTGGTGGCCCTTGGACTACTTTGCCTGATCAGTGCCGGAGAAGCCGATATGTATGATTGCTGCTACACGTACACCAAAAAGCAGCTGCCTTTAAAAGTTATTAAGGATTTTACAACCCAGAATTCCTTTGAAGTGTGCGACATTGATGCAGTTATCTTTATTACAAGGAAATTCCGAGTCTGTGCAAATCCCAAGGAACAGTGGGTCATTAATGCAACCAAAGCAATCAGCAAAAGACGAAAGAAAACTTCCAAAACAGATTAG
>Ccl20b.S_XM_041564091.1
ATGTCTTGTGCCAGAGATCTGTGTGTTCTGTGTTTGGTGGCACTTGGACTTCTGTGCCTGACCAGTGCAGGAGAAGCCATGATGTATGATTGCTGCTACACGTACACCAAAAAGCAGCTGCCTTTAAAAGTTATTAAAGATTTTACGACCCAGAATTCCTTTGAAGTGTGCGACATTGATGCAGTTATCTTTATTACAAGGAAATTCCGAGTCTGTGCAAATCCCAAGCAACAGTGGGTCATTGATGCAACTAAAGCAATCAGCAAAAGAAAAAAGAGATCTCCCAAAATCTCAACCAATTAG
>Ccl21_XM_031894956.1
ATGAGACCCATATGGACCCTGCTGCCCCTCGCTGTGCTGACTGCGCTTCTCTGGGACACGGCCGACACACAAGGTACAGGGAACATCGTTGCAGATTGCTGCCTTAAAACCAGTGACAAGCGTATCCCCCCGGGGGCCGTCAGGGCCTATCAGCTTCAGAGCCGGAGTAACGGCTGCACCGAGACCGCCATCGTGTTCATCACTAAAAGTGACAAGAGGCTGTGTGCCCCCCCGCAGCTGAAGTGGGTCAGGAAGCTGATTGAGAAGTTGGACAAAGCGGGAAAGAAATCCCTGAAAAGGAAGAGCCCCCCAAGTGGAGCAGGAGGGAAAAGAAGCCGAGGGGACCTTCCAGCTGATGGATAA
>Ccl21.L_XM_041570353.1
ATGAGACCCATTTGGACCCTGCTGCCCCTCGCTGTGCTGGTTGTGCTTCTGTGCGACACTGTCTACATGCAAGGTACAGGGAACATCGTTGCAGATTGCTGCCTTAGAACCAGTGACAAGCGAATTCCCTTGGGGGCTGTCAGAGCCTATCAGATCCAGAGCCAGAATAATGGGTGCCCCAAAAACGCCGTGGTGTTCATTACTAAAACCAACAAGCAGCTGTGTTCCACCCAAGGGCTGAAGTGGGTTAATAAGCTGATGCAGAAGTTGGACAAACTGGGGAAGAAATCAGGAAAAAAGAAGAACACGGCAAGAGGAGCAGGAGAGAGAAGAAACAGAGGGGACCCTCCAACTCATGGATAA
>Ccl21.S_XM_041580682.1
ATGAGACCAATGTGGATCCTGTTGCCCCTCGCTGTGGTGTCTGCACTTCTGTGTGACACTGTCTATTTGCAAGGTACAGGGAACATCACTGGAGATTGCTGCATTGCAACCCGTGACAGGCGCATCTCCTCGGGGGTCTTCAAAGCCTATCGGATTCAGAGCCAGAATACGGGGTGCCCCATAGCCGCTGTGGTGCTCATCACTAAAAACAACAGGAGTCTGTGTGTCACCCCAGGGCTGAGTTGGGTCAGAAAATTGATGAAGAGGTTGGACAAAATGGGACAGAAATCAGGAAAAAAGGAAGAATGCGGCAAGAGGAGCAAGAGAAAGAATCTTCCAACTGATGAATAA
>Ccl25_XM_031905116.1
ATGCACCTGCGTCTCGTGGTTTTGGTTACTTGTATCTATTTCTGTATATCCGGCACAACAGGTGATTTTGAAAATTGTTGCCTGTCCTATGCCAAGGTAACACAGTATTCAGGGCTTTATAAGCATATCAGATACTATCAACTACAAGAAATCAGTGAAAGCTGTAACATGAGAGCTGTGATATTTTATTTAAAAAAGAGAATTATCTGTGCTAATCCAATGGAACAATGGGTAGGACTAGCAATAAAACAATTTCACAAAATGAAATACCCAAAACATCAGCAGATGAAGGCAATGTATTCTGGATAA
>Ccl25.L_XM_041562097.1
ATGTCCATGCGTCTCCTGGTTTTGGTTACTTTTATCTGTTTATGTATATATGGCACAACAGGGGATTTTGAAAACTGTTGCCTGTCTTATGCCAAGGTACCACATTATTCAGGACTTTATAAGCATATCAAATACTATCAGGTGCAAGAAATCAGTGAAAGCTGTAACATGAGAGCTGTGATATTTTATTTAAAAAAGAGAATTATTTGTGCTAATCCAAGGGAACAATGGGTAGGATTAGTAATAAAACAATTTCAGAAAATGAAGCTTTCAAAACATCATCTGATGAAGACAATGTATCCTGGATAA
>Ccl27.L_XM_041570374.1
ATGAGACTTGTAATCCTGGTGCTGATTCTCTGTGCGACTCTGTACTGCACTGACGGGCTACCAACCAATTTCGCCCACTGCTGCACTGAAGTTGCCAGACGGATCCCCCAAAACTTGCTTCCCCGTGTGACTGGGGTGCAAATTCAGAAAAGCGATGGAATCTGTAACATTCGGGCAGTTGTGCTCCAAGTTAACAATAAAAAGATCTGTATGGATCCCAAGAACAGAAGTCTACAAAAATGGATGAAGAAACGACATCCCAAAAAAAATGTTGTGAGAGCTTCACATTATCCCAGCGTCTGA
>Ccl28_XM_004910440.4
ATGGATATAAAGCCACGGGCTTGGCTCAGTGCAGCATTATTCTTGGGTTTGCTACAGATTTCTGAAGAATTCTTTTCCGGCAGTATCAGCTGTTGCACGGAACACTCAGACCAGATTTCTAGGGGTCTCTTACAAAGAGTGCGAAAATTTGAGATCCAGCAAAACAACGGCCTCTGCAATATCCGAGCTGTGGTGTTGTACACCAAACATAAAGTTCTCTGTGCCAACCCCGATAATGTCCTTCTCAATCAATGGATAGAAAAACGGAAAGGAAAGGAAAAGAAGAAAAAGAACATCTCCTGGGGCAGCAAGAAGAAAAGAAAAGGAAAAAAGAAACGAGGGAAAAGCATCAAGCGCAAAAACCGGAAACCAACCAAAAAAGACAAAAAGAAATCTGTAAGGAATCATCCCCAACAGATAAACCAAGGTCAGGCCCCTCCCAGAGGCTTTTAG
>Ccl28.L_XM_018266218.2
ATGAAACCACTGGCTTGGCTCAGCGCTGCATTGTTCTTGGGTTTGGTGCCGATTTCTGAAGAATTCTTTTCAGGCTCCATCAGTTGTTGCACTGAACACTCAGATAAGGTTTCTCAGGGTCTCTTACAAAGAGTGCGAAAATTTGAGATCCAGCAAAACAACGGCATATGTAATATCAGAGCTGTGGTGTTATACACAAAACATAAAGCTCTCTGTGTCAATCCCAATAATGTCCTTCTCAATGAATGGATAGAAAAACAGAAAGGAAAGGGAAAGAAGAAAAAGAACAACTCCTGGGGCAGTAAGAAGAAAAAAAAGGGAAGAAAGAAACACCGGGGGAAAAACTTGAAACGTAAAAACCGAAAACCAACCAAAAAAGACACTAAGAAATCTGCACTCCCCTCCAAGCAGACATTCTAA
>Ccl34_XM_002939917.2
ATGAGCTCAGTAAAGACCATGCTGTGTGCGGCCCTCCTCATAACCTCTATTGTGTTTGTGACTTGTGACTTTGGGAAGATTGTCAGCTGTTGCACTCGGGTGTCCTCGCGCAAACCCAAAGACGTTCTTGTTAATTTCTTGATACAAAAGGAGGACCTTCCCTGTGTTGAAGCAATATTGTTTACCACAAATGAGGGAAAGTTTATCTGCTCCAGACCTAAAGCTCCCTGGGTTAGTAAGAAGATGAAGGAAATTGAGGCAATGAAGGAAACAACCGTGAATGATAACTGA
>Ccl34.L_NA
ATGAGTTCAGTGAAGACCATGCTGTGTGCTGTCCTCCTCATAGCTTCCATTGTGTCTGTGACTTGTGACTTTGGGAAGATCATCAGCTGTTGTACCCGAGTGTCCACCGCCAAACCCAAAGTTGCTCTTGTTAATTTCTTGATACAAAAGGAGGACCTTCCCTGTGTTGAAGCTATAATGTTTATCACAAATGAAGGAAAGATTCTCTGCTCCAAACCTAATACTCCCTGGGTTAGACAGAAGATGAAGGAAATTGAGGCGAAGAAAAAAACAACAACCGAGAACGGTAACTGA
>Ccl34.S_NA
ATGAGCTCAATGAAGACCATGCTGAGTGCGGTCCTGCTCATAACCTTCATTGTGTCTGTGACTTGTGACTTTGGGAAGCTCGTCAGCTGTTGCAACCGGGTCTCTTCCGCCAAACCCAAAGTTGCTCTGGTTGATTTCTTGATACAGAAGGAGGACCTTCCCTGTGTTGAAGCCATACTGTTTATCACAAATGAAGGAAAGATTCTCTGCTCCAGGCCTAATATTCCCTGGGTTAGACAGAAGATGAAGGAAATTATAGCAAAGAAAAACACAACTGCGAATGTAACTGAGAAAAACCCACCAAGAGAAGAAAAAACAAACAATCAAGTTGCCTAA
>Ccl34b_XM_004917768.4
ATGGCAGCACATAAGGCAATGCTGAGAGTCCTAGTGCTGGGGCTGACTTTGCTATCCTCGGGCCTGTTTTGCTTGGAGCAATCAGAGATTGACTATCGTAGACCAATTAAAGTCAACATTGAGTGCTGTACGTCTGTTTCCAAGGCCAGGATTCGATATCCAATCATCAGCCACAAGGAACAACCTGCAGCCAATCTCTGTGTCAAAGCTGTTATATTCCGGACTACCAGCCATGGGTCATTTTGCTCTGACCCAAAAGCCAAGTGGGTGCGCAAAAAGGTGGAGAATCTTAAGAGTGGGGAAAGCACAGCACCTCAAAAACCAAAGAAGAAGGGAAGGAAAAATCAGAAGAAGAGGAAGCCTAAACAACCAAGACCTACTGTGAAACCCTCTTGGTTTCCTCTGACGCCAACAGCAACTGCTCAAGTACGGACTTGA
>Ccl34b.L_XM_018263982.2
ATGACAGTACAAAGGGCAATGCTGAGAGTCCTAGTGCTGGGGCTGACTCTGCTCTCCTCAGGACTGCTGTGCTTGGGGCAATCAGATATTGACTACCGCAGACCCATTAGAGTCAACATTGAGTGCTGCACAGCTGTTTCCAAGGCCAGGATTCGATATCCAATCACCAGCTATAAAAAGCAGTCTGCAGCCAATCTCTGTGTGCATGCGATTATACTCCGGACCACCAACCATGGATCATTTTGCGTTGACCCAAAAGCCAAGTGGGTGCGTAAAAAGGTGAAGAGGCTGAACAATGGGGAAAGCAAAGCACCTCAAAAAACAAAGAAGAAGGGAAGGAATAATCAGAAGAGGAAACAGAAACAACCAAGGCCTACTGTGAAACCCTCTCGGTTTCCTCTGACATCAACAGCTCCAGCACTGACATAA
>Ccl34b.S_XM_018265906.2
ATGACAGCACAAAAAACAATGCTGAGAGTCCTGATGCTGGCGTTGACTCTGCTCTCCTTGGGCCTGCTGTCCTCCGGGCAATCAGAGATTGACTACCGCAGACCCATTAAAGTCAACATTGAGTGCTGCACGGCTGTTTCCAAGGCCAGGATTCGATATCCAATCACTAGCTACAAGGAGCAATCTGCAGCCAATCTCTGCGTGGATGCTATTATATTCCGGACTTCCAACCATGGATCATTTTGCGTTGACCCAAAAGCCAAATGGGTGCTTAAAAAGTTAAAGAAACTTAACAATGGGGAAAGCAAAGCACCTCGAAAACCAAAGAAGGGAAGGAAAAATCAGAAGAAAAAGAAACCAAAACAATCAAGGGCTACTGTAAAACCATCTTGGTTTCCTCTGACAACAACAGCAACTGCTCCAGTACTGACATAA
>Ccl42a_NA
ATGAAGGCCACATGCTTTGCTCTGCTGGTTGTCCTGCTTCTAGGGATTTCCTGTGATGCCCTGTCTCCATTTAGAAGTTTTAAGAAGAATTGCTGTGAGAGAATATTTATGGCAAACAAGCTGAAACTGGGCAATATTAGCAGCTACAGAAAAACTGCCCCCTTCTGTAAGAGTCAAGCCTATATTGTGGACATTAAAGGAAGAGGTGATCTATGTTTTGAAATAAAAGAATCAATCACAAACTCTCTACAAGAATTTGATCAACAACAGAAAAATGGAAAGGACAGGAAAAATGAAAACTCTGTGGCTGCTGATTCCAAACCTCTCACCAAATAA
>Ccl42a.L_NA
ATGAAAGCCACATGCTTTGCTCTGTTGGTTATCCTGCTACTAGGGATTTCCTGTGATGCCCTTTCTCCATATAGAAGGTATAAGACAAATTGCTGCAGAAAAGTATTAATTGCCAAGAAGCTGAAACTGGGAAATATTATCAGCTACAGAAGAACTGTCAGCTCCTGTCCGCAACAAGCCTACTTTGTGGATATTAAAGAAAAAGGTGTTCTCTGTTTCGAGATTAAAGAATCAATCACAAAAATTCTACAAAAATTTGATGAACAACAGAAAAATGGAAAGAACTGA
>Ccl42a.S_NA
ATGAAAGCCACATGCTTTGCTCTGCTGGTTATCCTGCTACTACTAGGAATTTCCTGTGATGCCTTGTCTCCATTTAGACGTTATAAGGAAACCGGTTGCTGTAGTCAATTATTTCATGCAAAAAGGATTAAACTGCAAAATATTAACAGCTACAGGAAAACTCGCAGCTCCTGCAATCAGCAAGCCTATATTGTGGATATTAAAGGAATAGGTGATCGCTGTTACAAGATTCAAGAATCACTCACAAAAATTATGCAAAAATTTGATGAACAACAGAAAAATGGAACAAATTAG
>Ccl42b_XM_002935797.5
ATGCAGATCTCTGTGGCTGCTCTTTCTCTTCTTCTGCTAACTGCCTGCTGTTCCCAGGTTCACTGTGGTCGGGGCTTTCTTCCAACATCCTGCTGCTTTAAGTTTATCAAGAAATGGCTGTCACCAAAACATGTGAAAAGCTATTACAACACCAGCAGCTTCTGTCCCCATTCTGCTGTTGTGTTTACGACAAAGAAAGGAATTAAAATGTGTGCCAAATCAAGTGACAAATGGGTGACTGATCTCATCATCCAGTTGCCTGCAAATTAA
>Ccl42b.L_XM_018246923.2
ATGCAGATCTCTCTGGCTGTTCTTTCTCTTCTTCTGCTAACTGCCTGCTGCTCCCAGGTTCAGTGTGGTAGGGGCTTTCTTCCAACATCCTGCTGCTTTAAGTTTACTAAGAACCGGCTATCACCCAAACAAGTGAAAAGCTATTATATCACCAGCAGCTTCTGCCCCCATTCTGCTGTTGTATTTACAACAAGAAAAGGAATTAAAATGTGTGCCAAATCAAGCAACAAATGGGTGACTGATCTTATCATCCAGCTGCCTGCAAATTAA
>Ccl42b.S_XM_018249667.2
ATGCAGATCTCTCTGGCTgttctttctcttcttctgctAACTGCCTGCTGCTCCCAGGTTCAGTGTGGTTTTCTTCCAACATCCTGCTGTTTTAAGTTTACTAAGAACCGCTTATCACTAAAACAAGTGAAAAGCTATTACATCACAAGCAGCTTCTGCCCCCATCCTGCTGTTGTGTTTACAACAAGGAAAGGATTTAAAATATGTGCCAGATCAAGTGAGAAATGGGTGACTGATCTCATCATCCAGCTGCCTGCaaattaa
>Ccl42c_XM_018091877.2
ATGCAGATCTCCATGGTGGCTCTTTGCCTGCTGCTACTCACTGCCTGCTGTACTCAAGTTCAGTGTGGACCAGGAAGGAATTTTTCCCCAACATCATGCTGCTTTCATTATGCCAAGAAGCGGATGTCGGTAGGACTATTTAAGGACTATTATATCACGAGCAGCTTTTGTTCCAACCCTGGAGTCATATTCAGAACAAACAATGGAAATAAAATATGTGCCAAACCAAGTGACAAATGGGTGACTGATTATATGACCATACTGGATCAGAATGCTTTTTCTCTGTAA
>Ccl42c.L_XM_018246925.2
ATGCAGATCTCCATGGTGGCCCTTTGCCTGCTGCTGCTCACTGCCTGCTGTACCCAAGTTCAGTGTGGACCAGGAGGTAACTTTTCACCAGAATCCTGCTGTTTTATTTATGCCAAGAAGCAACTGCCTATAAGAATATTCAAGGACTATTATATCACCAGCAGCTTTTGTTCCAACCCTGGCGTTATATTCAGAACAATCAAAGGAAAAGATATATGTGCCCAACCAAGTGACAAATGGGTGACTGATTATATGACAAAGCTGGACAAGAATGCTCTTTCTCTATAA
>Ccl42c.S_XM_041583267.1
ATGAAAATGCAGATTTTACAGATCGTTTTCTTTCTCCTGCTTCTGATTTCCTGCTGTTCTTATGGAAAATGTGGACCAGTGGGGTCTTTTGTCCCAGATTTCTGCTGTTTTAAATTCGTCCAGAAGCCAATTAAATTTCGGCAGATCCGTGGATATTTCCCCACCAGCAGCTTGTGTCCAAAACCTGGTGCCATATTTGTAACATACAAAGGAAAACAATTATGTGTCAAACCACAGGACAAATGGGTGACCAATTACATTATTCAGCTGGACATTACAAAGTTTAATTTCTTTTAA
>Ccl42d_XM_018091877.2
ATGCAGATCTCCATGGTGGCTCTTTGCCTGCTGCTACTCACTGCCTGCTGTACTCAAATTCAGTGTGTACCAGGAAATTTTTCCCCAACATCTTGCTGTTTTAACTATGCCAAGAAGCGGATGCCTATAGGACTTTTCAATGACTATTATAACACCAGCAGCTCTTGTTCCAGTCCTGGAGTTATATTCAGAACAATCAAAGGACATGAAATATGTGCCAAGCGAAGTGACAAATGGGTGATTGATTATATGACCAGACTGGACCAAAATAATCTTAATCTGTAA
>Ccl42d.L_XM_018246925.2
ATGCAGATCTCCATGGTGGCCCTTTGCCTGCTGCTGCTCACTGCCTGCTGTACCCAAGTTCAGTGTGGACCAGGAGGTAACTTTTCACCAGAATCCTGCTGTTTTATTTATGCCAAGAAGCAACTGCCTATAAGAATATTCAAGGACTATTATATCACCAGCAGCTTTTGTTCCAACCCTGGCGTTATATTCAGAACAATCAAAGGAAAAGATATATGTGCCCAACCAAGTGACAAATGGGTGACTGATTATATGACAAAGCTGGACAAGAATGCTCTTTCTCTATAA
>Xcl1_XM_002939918.5
ATGAAGCTCCTGTTTATGGCACTTTTAATTGGTCTCGGGATGGTTTTACTGACAGCAGAAACTCAAGGACAAGGAGGTGAATTAATTTTTGGAAAGATCTGCCTGGAAACGAAATTGATGAACAAAATTAAATGTAAAATGCTGAAAAGCTATGTCCAGCAAACTTCTCCAGTTGCAGCCATCATGTTCACTACCCAAAAGAATATAACAATCTGTGCAAATCCTGAACAACCTTGGGTGAAACAGGCTGTGCAATGTCTCAAAACTAAGAAGCCAAGAGGATCAAACCCAAAGAAAAGGACCAAGAAAAAGAAGAATGGAAAAGCAAAGAGCAAGAGCACTCCTTAA
>Xcl1.L_XM_018262363.2
ATGAAGCTTCTGCTTATGGCACTTCTAATTGGTCTTGGGATGGTTTTACTGGCAACAACAATGCAAGGACAAGAAGTTATTTTAGGAAAGGTCTGCCTGGAAACCAAACTAAGCAAAGCAATGAAATGTAACAGGCTTAAAAGCTACGTAGAGCAAACTACTCCAGTTGCAGCCATCATGTTTACTACCAAAAAAAATAAAGTAATCTGTGTCAATCCTGAACAGTCTTGGGTGAAACAGGCTGTACAGTGTCTCAAAACTAAAAAGTCAAAAGGACCAAACCCAAAGAAAAAAAAAAGCAAAAAGAAGAATCGAAAAGCAAAGAGCAAGAGCACTCCTTAA
>Xcl1.S_XM_018264813.2
ATGAAGCTCCTGCTTATGGCTCTTCTAATTGGCCTTGGAATGGTTTTACTGGCAACAACAAGTCAAGGACAAGGAGGTGAATTAATTCATGGAAATGTATGCCTGGAAACCAAACTAAATAAAGCAATTAAATGTAATAAGCTTAAAAGCTACACAGAACAAACTACTCCAGTTGCAGCCATCATGTTTACTACCAAAAAAAATATAACATTATGTGCCAATCCCGTACAGCCTTGGGTGAAACAGGCTGTACGGTGTTTGAAAACTAAAAAGCCAAAAGGAGCAAACCCAAAGAAAACAGACAACAGCAAAAAGAAGAATATAAAACCAAAGAAGAGCACTCCTTAA
>Xcl2_NA
ATGAAGCTCCTTCATTTGGCTCTTCTTATTTGCTTTGGAATGGACTTACTGATGAGCATTCAAGGACTTGAAGGTGAAGTCATTAGAGGACCCGTCTGCTTGGAAACTAGTTCACCAAAGCCATTATCCTTTATATTGATTAAAGACTACATTGAGCAAACCAATCCGATTAAAGCTATCATGTTTACAACCAAAAAGGATAAGCTCATATGTGCAAATCCAGAAGAGAACTGGGTGAAAAAGGCGGTTCAGTATCTGAAAAGAAAAGCCAAGAGAAGAACCAACTTAACAGAAGTAACCACTGCAAAAGAGGAATAA
>Xcl2.L_NA
ATGAAGCTCCTTTATTTGGCTCTTCTCTTTTGCCTTGGAATGGACTTACTGACACATATTCAAGGATTTGAAGGTGAAGTAATTAGAGGAGAAGTCTGTTTGAAAGCAAAGCCATCAAAGGGATTATCTTTACTATTAATTAAGGACTACATTGAGCAAACCAATCCAATTAAAGCTATCTTGTTTATAACCAAAAGGGGTCGAACCATATGTGCAAATCCGGAACAGGACTGGGTAAAAAAAGTGGTACAGCATCTGAAAAGAAAAGCTGAAAGGAAAGCCAACTCAAAAGTAACAACAGCAACAACCAAATTAACAACAACAACAACCAAATTATCATCAACAACAACCAAATTAACAACAACAACAACCAAATTAACAACAACAACAACCAAATGA
>Xcl2.S_XM_018264723.2
ATGAAGCTCCTTAATTTGTCTCTTCTCATTTGCTTTGGAATGGACTTACTGACACATATTCAAGGACTTGAAGGTGATCTCATCAAAGGACAAGTCTGCTTGGAAGCAAAGCCATCAAGGGGCCAGGGATTACCTTTAATATTAATTAAGGATTACAGTGAGCAAACCAATCCAATTAAAGCGATCTTGTTTATAACCAAAAAGAATCGAACCATATGTGCAAATCCAGAAGAGAACTGGGTAAAATTGGCAGTACAGTATCTGAAAAGAAAAGCAGAGAAAAAAAACAAGTCAACAGTAACAACAGCAGCAACCAAAGTAACAACAGCAAAAGAGGAATGA
